# Supplementary material for: Comparative Genomic Analysis of Lactiplantibacillus plantarum: Insights into Its Genetic Diversity, Metabolic Function, and Antibiotic Resistance
Source: Genes (Basel). 2025 Jul 24;16(8):869. doi: 10.3390/genes16080869 (PMC12386082; doi:10.3390/genes16080869)
Supplement: Supplementary file 1 [file genes-16-00869-s001.zip]

Archive with 10 entries (9 files):
- supp/
- __MACOSX/._supp
- supp/Figure S2.tiff
- __MACOSX/supp/._Figure S2.tiff
- supp/~$Supplementary Tables.xlsx
- __MACOSX/supp/._~$Supplementary Tables.xlsx
- supp/Supplementary Tables.xlsx
- __MACOSX/supp/._Supplementary Tables.xlsx
- supp/Figure S1.tiff
- __MACOSX/supp/._Figure S1.tiff
