# Supplementary material for: Comparative Genomic Analysis of Lactiplantibacillus plantarum: Insights into Its Genetic Diversity, Metabolic Function, and Antibiotic Resistance
Source: Genes (Basel). 2025 Jul 24;16(8):869. doi: 10.3390/genes16080869 (PMC12386082; doi:10.3390/genes16080869)
Supplement: Supplementary file 1 [file genes-16-00869-s001.zip › supp/Supplementary Tables.xlsx]

## Sheet: Table S1
Table S1 Genomic characteristics of 324 genomes of L. plantarum
Assembly accession	Strain	Assembly level	Size (bp)	Geography	Source
GCA_000023085.1	JDM1	Complete	3197759	Asia	Human
GCA_000148815.2	ST-III	Complete	3307936	Asia	Fermented food
GCA_000203855.3	WCFS1	Complete	3348624	Europe	Human
GCA_000338115.2	ZJ316	Complete	3299755	Asia	Human
GCA_000392485.2	plantarum	Complete	3246630	Asia	Others
GCA_000412205.1	16	Complete	3361015	Europe	Environment
GCA_000466905.3	2025	Complete	3465655	Europe	Animal
GCA_000604105.1	DOMLa	Complete	3210111	Asia	Others
GCA_000931425.2	B21	Complete	3310674	Asia	Fermented food
GCA_001272315.2	CGMCC 1.557	Complete	3273239	Asia	Human
GCA_001278015.1	5-2	Complete	3237652	Asia	Fermented food
GCA_001296095.1	ZS2058	Complete	3198337	Asia	Fermented food
GCA_001302645.1	HFC8	Complete	3405709	Asia	Human
GCA_001331925.2	WLPL04	Complete	3141590	Asia	Human
GCA_001484005.1	LZ95	Complete	3322458	Asia	Human
GCA_001581895.1	Zhang-LL	Complete	2952218	Asia	Fermented food
GCA_001596095.1	JBE245	Complete	3262611	Asia	Fermented food
GCA_001617525.2	CAUH2	Complete	3274606	Asia	Fermented food
GCA_001659745.1	LZ206	Complete	3263715	Asia	Animal
GCA_001660025.1	LZ227	Complete	3425292	Asia	Animal
GCA_001672035.1	NCU116	Complete	3354689	Asia	Fermented food
GCA_001704315.1	KP	Complete	3692742	North America	Animal
GCA_001704335.1	DF	Complete	3697306	North America	Animal
GCA_001715615.1	LY-78	Complete	3128783	Asia	Fermented food
GCA_001874125.1	C410L1	Complete	3392777	Asia	Environment
GCA_001880185.2	MF1298	Complete	3576440	Europe	Fermented food
GCA_001908455.1	TS12	Complete	3433628	Asia	Fermented food
GCA_001990145.1	RI-113	Complete	3462990	Europe	Fermented food
GCA_002005385.2	10CH	Complete	3311056	Europe	Animal
GCA_002024845.1	CLP0611	Complete	3230754	Asia	Environment
GCA_002028365.1	KLDS1.0391	Complete	2910909	Asia	Others
GCA_002109405.1	JBE490	Complete	3196967	Asia	Others
GCA_002109425.1	LP2	Complete	3284622	Asia	Fermented food
GCA_002116955.1	BLS41	Complete	3476011	Asia	Fermented food
GCA_002117245.1	TMW 1.25	Complete	3351899	Europe	Fermented food
GCA_002117265.1	TMW 1.277	Complete	3400131	Europe	Fermented food
GCA_002117285.1	TMW 1.708	Complete	3246485	Europe	Fermented food
GCA_002117305.1	TMW 1.1623	Complete	3332882	Europe	Animal
GCA_002173655.1	SRCM102022	Complete	3331364	Asia	Others
GCA_002174195.1	SRCM100434	Complete	3223596	Asia	Others
GCA_002205775.2	LPL-1	Complete	3200572	Asia	Fermented food
GCA_002220175.1	dm	Complete	3325676	North America	Animal
GCA_002220815.1	GB-LP1	Complete	3040388	Asia	Fermented food
GCA_002290185.1	BDGP2	Complete	3581586	North America	Animal
GCA_002576835.1	PC520	Complete	3452904	Asia	Fermented food
GCA_002749655.1	ATCC 8014	Complete	3309473	Europe	Fermented food
GCA_002868755.1	KC3	Complete	3330006	Asia	Fermented food
GCA_002868775.1	K259	Complete	3373076	Asia	Fermented food
GCA_002895245.1	LM1004	Complete	3198690	Asia	Fermented food
GCA_002906875.1	LB1-2	Complete	3541869	Asia	Animal
GCA_002943545.1	X7021	Complete	3407054	Asia	Others
GCA_002948215.1	KC28	Complete	3291849	Asia	Fermented food
GCA_003020005.1	K25	Complete	3412154	Asia	Fermented food
GCA_003076435.1	plantarum	Complete	3164369	Asia	Animal
GCA_003097595.1	LQ80	Complete	3447624	Asia	Plant
GCA_003143915.1	HAC01	Complete	3230597	Asia	Fermented food
GCA_003269405.1	SK151	Complete	3231249	Asia	Fermented food
GCA_003286955.1	DSR_M2	Complete	3250749	Asia	Fermented food
GCA_003325395.1	nF1	Complete	3191992	Asia	Fermented food
GCA_003345375.1	TMW 1.1478	Complete	3387168	Europe	Animal
GCA_003352125.1	b-2	Complete	3211268	Asia	Fermented food
GCA_003428355.1	IDCC3501	Complete	3242652	Asia	Fermented food
GCA_003586485.1	DR7	Complete	3230619	Asia	Animal
GCA_003589725.1	ZFM55	Complete	3412302	Asia	Human
GCA_003597595.1	ATG-K6	Complete	3262505	Asia	Fermented food
GCA_003597615.1	ATG-K8	Complete	3275764	Asia	Fermented food
GCA_003597635.1	ATG-K2	Complete	3175098	Asia	Fermented food
GCA_003611015.1	NCIMB 700965	Complete	3216285	Oceania	Animal
GCA_003627335.1	ZFM9	Complete	3434010	Asia	Human
GCA_003627355.1	ZFM4	Complete	3303780	Asia	Human
GCA_003692595.1	KACC 92189	Complete	3460294	Asia	Fermented food
GCA_003813125.1	LMT1-48	Complete	3281039	Asia	Fermented food
GCA_003952885.1	nF1-FD	Complete	3195678	Asia	Fermented food
GCA_003966855.1	SN35N	Complete	3415192	Asia	Plant
GCA_003999275.1	FBL-3a	Complete	3232240	Asia	Animal
GCA_003999605.1	Q7	Complete	2981934	Asia	Fermented food
GCA_004028295.1	YW11	Complete	3249304	Asia	Fermented food
GCA_004028315.1	13_3	Complete	3273679	Asia	Fermented food
GCA_004028335.1	12_3	Complete	3403608	Asia	Fermented food
GCA_004087995.1	SRCM103295	Complete	3448313	Asia	Others
GCA_004101325.1	SRCM103311	Complete	3441456	Asia	Others
GCA_004101505.1	SRCM103357	Complete	3543241	Asia	Others
GCA_004101545.1	SRCM103361	Complete	3276501	Asia	Others
GCA_004101605.1	SRCM103362	Complete	3118171	Asia	Others
GCA_004101625.1	SRCM103418	Complete	3320714	Asia	Others
GCA_004101645.1	SRCM103426	Complete	3480687	Asia	Others
GCA_004103495.1	SRCM103472	Complete	3301805	Asia	Others
GCA_004103515.1	SRCM103473	Complete	3316671	Asia	Others
GCA_004141755.1	SRCM103297	Complete	3329372	Asia	Others
GCA_004141875.1	SRCM103300	Complete	3388332	Asia	Others
GCA_004141895.1	SRCM103303	Complete	3301393	Asia	Others
GCA_004319665.1	IRG1	Complete	3378627	Asia	Human
GCA_004328745.1	NCIMB700965.EF.A	Complete	3217131	North America	Others
GCA_004337615.1	EM	Complete	3649371	Asia	Fermented food
GCA_004730965.1	UNQLp11	Complete	3534932	South America	Fermented food
GCA_005576935.1	SKO-001	Complete	3380674	Asia	Environment
GCA_006770485.1	pc-26	Complete	3303360	Asia	Human
GCA_006770505.1	LLY-606	Complete	3259255	Asia	Human
GCA_007833595.1	Y44	Complete	3306722	Asia	Animal
GCA_009619495.1	TMW 1.1308	Complete	3333531	Europe	Others
GCA_009720585.1	KCCP11226	Complete	3382104	Asia	Fermented food
GCA_009759825.1	83-18	Complete	3363821	Europe	Human
GCA_009759845.1	123-17	Complete	3238595	Europe	Human
GCA_009762745.1	8P-A3	Complete	3332776	Europe	Others
GCA_009913615.1	SRCM100438	Complete	3223642	Asia	Human
GCA_009913635.1	SRCM100440	Complete	3223644	Asia	Human
GCA_009913655.1	SRCM100442	Complete	3223643	Asia	Human
GCA_009913675.1	SRCM100995	Complete	3478302	Asia	Fermented food
GCA_009913695.1	SRCM101105	Complete	3344317	Asia	Fermented food
GCA_009913795.1	SRCM101187	Complete	3097002	Asia	Fermented food
GCA_009913835.1	SRCM101222	Complete	3358114	Asia	Fermented food
GCA_009913855.1	SRCM101518	Complete	3416247	Asia	Fermented food
GCA_009913975.1	SRCM102737	Complete	3377893	Asia	Fermented food
GCA_009914095.1	SRCM101167	Complete	3410777	Asia	Fermented food
GCA_009937825.1	SRCM101511	Complete	3272716	Asia	Fermented food
GCA_010092485.1	CACC 558	Complete	3348896	Asia	Animal
GCA_010586945.1	202195	Complete	3356433	Europe	Human
GCA_011022295.1	X7022	Complete	3243828	Asia	Plant
GCA_011170185.2	IYO1511	Complete	3269320	Asia	Plant
GCA_011304595.2	LS/07	Complete	3427903	Europe	Human
GCA_012109355.1	SPC-SNU 72-2	Complete	3253666	Asia	Fermented food
GCA_012974545.1	AMT74419	Complete	3227194	Asia	Fermented food
GCA_013155145.1	CNEI-KCA4	Complete	3327596	Africa	Fermented food
GCA_013256965.1	G1	Complete	3230201	South America	Plant
GCA_013305265.1	TCI507	Complete	3264501	Asia	Plant
GCA_013367715.1	Heal19	Complete	3366732	Europe	Human
GCA_013487805.1	BK-021	Complete	3470030	Asia	Fermented food
GCA_013694305.1	CNEI-KCA5	Complete	3206342	Africa	Fermented food
GCA_014041895.1	SK156	Complete	3231383	Asia	Fermented food
GCA_014084065.1	BCC9546	Complete	3323585	Asia	Fermented food
GCA_014131735.1	DSM 20174	Complete	3250154		Fermented food
GCA_014840995.1	PMO08	Complete	3317677	Asia	Fermented food
GCA_015377525.1	TK-P2A	Complete	3210841	Asia	Others
GCA_015693925.1	ZDY2013	Complete	3304282	Asia	Fermented food
GCA_016066915.1	PC518	Complete	3433913	Asia	Fermented food
GCA_016415605.1	SHY 21-2	Complete	3333809	Asia	Fermented food
GCA_016775685.1	S58	Complete	3269258	Asia	Fermented food
GCA_016812075.1	CXG9	Complete	3411020	Asia	Fermented food
GCA_016838645.1	KM2	Complete	3418157	Asia	Animal
GCA_016894405.1	Lp900	Complete	3366401	Africa	Plant
GCA_017068215.1	GR0512	Complete	3457424	Asia	Fermented food
GCA_017068235.1	GR0128	Complete	3333099	Asia	Fermented food
GCA_017301935.1	12	Complete	3310911	Asia	Animal
GCA_017351995.1	AR195	Complete	3364024	Asia	Fermented food
GCA_017576965.1	KLDS1.0386	Complete	3274275	Asia	Fermented food
GCA_017742875.1	LRCC5314	Complete	3249803	Asia	Fermented food
GCA_017798305.1	NCIMB8826	Complete	3344312	North America	Human
GCA_018351295.1	ATCC 202195	Complete	3353701	North America	Human
GCA_018588605.2	M19	Complete	3510837	Asia	Animal
GCA_018588615.2	M17	Complete	3294393	Asia	Animal
GCA_018588665.2	M8	Complete	3294048	Asia	Animal
GCA_019211765.1	GR1184	Complete	3305675	Asia	Others
GCA_019211785.1	GR1187	Complete	3331790	Asia	Others
GCA_019321805.1	L75a	Complete	3359746	Asia	Animal
GCA_019399915.1	41P	Complete	3270949	Europe	Animal
GCA_019425695.1	DW12	Complete	3217574	Asia	Fermented food
GCA_019469465.1	MSD1	Complete	3079648	Asia	Animal
GCA_020881935.1	ZW5	Complete	3427633	Asia	Environment
GCA_021279005.2	022AE	Complete	3234271	Asia	Fermented food
GCA_021559675.1	P9	Complete	3388042	Asia	Plant
GCA_021559915.1	A8	Complete	3218982	Asia	Animal
GCA_021560135.1	W2	Complete	3255228	Asia	Animal
GCA_021650875.1	GR1186	Complete	3305676	Asia	Others
GCA_022558425.1	ST	Complete	3320817	Asia	Plant
GCA_022810685.1	SCB0151	Complete	3213962	Asia	Others
GCA_023207995.1	LP-F1	Complete	3311099	Asia	Fermented food
GCA_023278325.1	MNCW_1	Complete	3287185	Asia	Fermented food
GCA_023347215.1	VHProbi V38	Complete	3197704	Asia	Fermented food
GCA_023348385.1	LPC904	Complete	3275253	Europe	Human
GCA_023348465.1	LPIMC513	Complete	3206211	Europe	Human
GCA_023348525.1	LPT52	Complete	3272989	Europe	Human
GCA_023370155.1	JB-1	Complete	3314958	Asia	Fermented food
GCA_023973045.1	Z.6-1	Complete	3333079	Europe	Others
GCA_024137845.1	DM083	Complete	3197299	Asia	Human
GCA_024137985.1	3-1	Complete	3450583	Asia	Fermented food
GCA_024181705.1	Lp-6	Complete	3482523	Asia	Fermented food
GCA_024396815.1	HOM3204	Complete	3298330	Asia	Fermented food
GCA_024442115.1	LpYC41	Complete	3303421	Asia	Fermented food
GCA_024732385.1	Q180	Complete	3197263	Asia	Human
GCA_024758665.1	VHProbi O04	Complete	3303475	Asia	Human
GCA_024758745.1	VHProbi O10	Complete	3267389	Asia	Human
GCA_024800605.1	SRCM210459	Complete	3263453	Asia	Animal
GCA_024969715.1	SRCM210576	Complete	3255705	Asia	Animal
GCA_024969905.1	SRCM210465	Complete	3263539	Asia	Animal
GCA_024970125.1	SRCM210579	Complete	3255701	Asia	Animal
GCA_024970145.1	SRCM210580	Complete	3255701	Asia	Animal
GCA_024970165.1	SRCM210797	Complete	3226393	Asia	Animal
GCA_025144505.1	HMX2	Complete	3322298	Asia	Fermented food
GCA_025402835.1	MGEL20154	Complete	3249917	Asia	Fermented food
GCA_025723165.1	BF_15	Complete	3310793	Asia	Human
GCA_026013765.1	E2	Complete	3479648	Asia	Animal
GCA_026016545.1	VHProbi P06	Complete	3410828	Asia	Fermented food
GCA_026153115.1	L55	Complete	3375711	Asia	Fermented food
GCA_026183415.1	BRD_L15	Complete	3236314	Asia	Animal
GCA_026240755.1	Y42	Complete	3324561	Asia	Animal
GCA_026689375.1	BC015	Complete	3443408	Asia	Fermented food
GCA_026976315.1	SRCM101587	Complete	3347824	Asia	Fermented food
GCA_027474465.1	LL441	Complete	3195259	Europe	Fermented food
GCA_027557615.1	FLPL05	Complete	3304210	Asia	Human
GCA_027558615.1	VHProbi E15	Complete	3267994	Asia	Human
GCA_027920405.1	ZW59	Complete	3212787	Asia	Human
GCA_028201575.1	P6	Complete	3312044	Asia	Human
GCA_028411375.1	Gmze16	Complete	2793376	Europe	Plant
GCA_028463965.1	MWLp-12	Complete	3274303	Asia	Human
GCA_028768485.1	SMB758	Complete	3248753	Asia	Fermented food
GCA_028869445.1	VHProbi V22	Complete	3394761	Asia	Human
GCA_029542245.1	EN6	Complete	3290693	Asia	Plant
GCA_029543005.1	KF511	Complete	3254586	Asia	Fermented food
GCA_029590535.1	ZFM518	Complete	3332087	Asia	Human
GCA_029637825.1	SPC-SNU-72-1	Complete	3331743	Asia	Fermented food
GCA_029814785.1	WLPL21	Complete	3304253	Asia	Fermented food
GCA_029834415.1	ZDY04	Complete	3304238	Asia	Plant
GCA_029854235.1	MA2	Complete	3300453	Asia	Others
GCA_029854315.1	WLPL01	Complete	3240756	Asia	Others
GCA_029854335.1	MY04	Complete	3475955	Asia	Fermented food
GCA_029855105.1	DMC-S1	Complete	3474597	Europe	Animal
GCA_029906425.1	HOM3201	Complete	3364547	Asia	Fermented food
GCA_030061915.1	LPgoji	Complete	3241952	Asia	Plant
GCA_030061935.1	B3	Complete	3280872	Asia	Plant
GCA_030061955.1	B4	Complete	3307193	Asia	Plant
GCA_030061985.1	SS6	Complete	3229423	Asia	Plant
GCA_030253605.1	YY-112	Complete	3441908	Asia	Plant
GCA_030297695.1	IYO2065	Complete	3296119	Asia	Fermented food
GCA_030297715.1	AWA2013	Complete	3422051	Asia	Fermented food
GCA_030297735.1	AWA2045	Complete	3297043	Asia	Fermented food
GCA_030406025.1	LM1215	Complete	3221233	Asia	Human
GCA_030463605.1	HC-2	Complete	3364894	Asia	Animal
GCA_030503695.1	BC299	Complete	3432272	Asia	Fermented food
GCA_030758995.1	RS20D	Complete	3432810	Asia	Fermented food
GCA_031348585.1	KCKM 0597	Complete	3264137	Asia	Fermented food
GCA_031432955.1	KCKM 0112	Complete	3329993	Asia	Fermented food
GCA_031583165.1	JGS49	Complete	3412812	Asia	Fermented food
GCA_031596315.1	VHProbi SY	Complete	3194853	Asia	Fermented food
GCA_031597175.1	VHProbi QSH01	Complete	3396872	Asia	Fermented food
GCA_031876755.1	SYBC-SM2	Complete	2839103	Asia	Animal
GCA_031877725.1	SYBC-SM3	Complete	3246259	Asia	Animal
GCA_032463565.1	P46	Complete	3287706	North America	Fermented food
GCA_032463585.1	P47	Complete	3289072	North America	Fermented food
GCA_032602185.1	IS-10506	Complete	3248291	Asia	Fermented food
GCA_032818175.1	Ep-M17	Complete	3364924	Asia	Animal
GCA_032920365.1	MSJK0048	Complete	3422913	Asia	Fermented food
GCA_032921125.1	MSJK0068	Complete	3287574	Asia	Fermented food
GCA_033024555.1	MDBL 269	Complete	3240805	South America	Human
GCA_033546835.1	beLP1	Complete	3190516	Asia	Fermented food
GCA_033802745.1	GA_C_14	Complete	3236559	Asia	Fermented food
GCA_033802805.1	SN21-2	Complete	3199580	Asia	Animal
GCA_034333585.1	cqf-43	Complete	3169201	Asia	Animal
GCA_034422915.1	YW2189	Complete	3264390	Asia	Human
GCA_034426955.1	J50	Complete	3289056	Asia	Fermented food
GCA_034478365.1	S034-52w-2	Complete	3281172	Asia	Human
GCA_035328725.1	S96-52w	Complete	3212777	Asia	Human
GCA_035336205.1	CYLB101	Complete	3353276	Asia	Fermented food
GCA_035338015.1	CYLB561	Complete	3431860	Asia	Fermented food
GCA_035588615.1	NCHBL-004	Complete	3362211	Asia	Animal
GCA_036255815.1	ZX028	Complete	3308302	Asia	Human
GCA_036259715.1	VHProbi M25	Complete	3333066	Asia	Animal
GCA_036287535.1	Lap	Complete	3125069	Asia	Fermented food
GCA_036321505.1	CGMCC 14177	Complete	3337542	Asia	Fermented food
GCA_036321605.1	CGMCC 15358	Complete	3290215	Asia	Plant
GCA_036416335.1	IMAUJBP3	Complete	3225443	Asia	Fermented food
GCA_036898925.1	2359	Complete	3274558	Asia	Others
GCA_037094665.1	Lrld-22	Complete	3369454	Asia	Fermented food
GCA_037099845.1	DS1989	Complete	3392304	Asia	Human
GCA_037099865.1	DS0815	Complete	3298596	Asia	Human
GCA_037100195.1	DS1902	Complete	3235178	Asia	Human
GCA_037113575.1	IMB19	Complete	3254457	Asia	Plant
GCA_037414365.1	CUDS1902	Complete	3224923	Asia	Human
GCA_037414405.1	CUDS1073	Complete	3259896	Asia	Human
GCA_037414485.1	DS1073	Complete	3329996	Asia	Human
GCA_037997095.1	GBCC_F0227	Complete	3378947	Asia	Fermented food
GCA_038024955.1	LP140	Complete	3371266	Europe	Animal
GCA_038096155.1	L75	Complete	3368590	Asia	Plant
GCA_038592865.1	CS3	Complete	3287922	Asia	Others
GCA_038743365.1	HOM2217	Complete	3329879	Asia	Human
GCA_039725565.1	DMDL 9010	Complete	3427597	Asia	Fermented food
GCA_039954855.1	AHQ-14	Complete	3310847	Asia	Animal
GCA_040112745.1	O24	Complete	3383669	Europe	Fermented food
GCA_040268325.1	TCI837	Complete	3239055	Asia	Plant
GCA_040271445.1	SCZH-7	Complete	3256520	Asia	Animal
GCA_040356725.1	FNZ042	Complete	3265637	Oceania	Animal
GCA_040435965.1	GX17	Complete	2981956	Asia	Animal
GCA_040448705.1	Z45	Complete	3450865	Asia	Others
GCA_040536935.1	ZY-1	Complete	3334424	Asia	Fermented food
GCA_040745055.1	CMTB-TF1	Complete	3322685	Asia	Plant
GCA_040790815.1	AUSA002	Complete	3085076	Asia	Human
GCA_040790905.1	AUSA004	Complete	3263496	Asia	Human
GCA_040822455.1	BR2-12	Complete	3332336	Asia	Human
GCA_041080595.1	NS2301M	Complete	3300604	Asia	Fermented food
GCA_041222805.1	BD-LP	Complete	3225915	Asia	Animal
GCA_041297935.1	PM8	Complete	3227035	Asia	Animal
GCA_041344935.1	HD02	Complete	3424901	Asia	Fermented food
GCA_041344945.1	MD159	Complete	3359093	Asia	Fermented food
GCA_041531555.1	G2Lp	Complete	3431435	Europe	Animal
GCA_041725645.1	JY067	Complete	3366048	Asia	Animal
GCA_041941405.1	GBW-LP001	Complete	3361455	Asia	Human
GCA_042465735.1	VHProbi P32	Complete	3573648	Asia	Human
GCA_042691645.1	LP01	Complete	3241974	Europe	Human
GCA_044095195.1	AFY-10	Complete	3205402	Asia	Fermented food
GCA_044590115.1	NMGL2	Complete	3458350	Asia	Others
GCA_045010365.1	BR-12	Complete	3246683	Asia	Fermented food
GCA_045010995.1	PU3	Complete	3374374	Europe	Human
GCA_045159745.1	WHH1701	Complete	3248482	Asia	Others
GCA_045348015.1	NML21	Complete	3295258	Asia	Fermented food
GCA_045348195.1	TCI999	Complete	3197758	Asia	Environment
GCA_045838485.1	MJ726	Complete	3280698	Asia	Fermented food
GCA_046097075.1	LP104	Complete	3206383	Asia	Fermented food
GCA_046109905.1	TCI227	Complete	3242011	Asia	Fermented food
GCA_046244405.1	LP8	Complete	3345351	Asia	Fermented food
GCA_046529735.1	BSe	Complete	3247801	Asia	Plant
GCA_046843265.1	KM119	Complete	3540153	Asia	Fermented food
GCA_047041085.1	G2	Complete	3207611	Asia	Plant
GCA_047223445.1	LP45	Complete	3018077	Asia	Animal
GCA_047224495.1	LP06	Complete	3385731	Asia	Human
GCA_047277305.1	ZJ316PV	Complete	3371966	Asia	Human
GCA_047495545.1	OBM7	Complete	3230636	Asia	Human
GCA_047649195.1	V2	Complete	3261808	Asia	Human
GCA_048008025.1	LP4	Complete	3069225	Asia	Plant
GCA_048009075.1	C2	Complete	3074387	Asia	Plant
GCA_048541615.1	ZG308	Complete	3353648	Asia	Fermented food
GCA_048568895.1	6Y-15	Complete	3198414	Asia	Fermented food
GCA_964065245.1	CIRM-BIA2443	Complete	3282237	Europe	Fermented food
GCA_964065445.1	CIRM-BIA2453	Complete	3439772	Europe	Fermented food
GCA_964084915.1	ATCC14431	Complete	3216916	North America	Environment
GCA_964200455.1	CIRM-BIA777	Complete	3470577	Europe	Animal

## Sheet: Table S2
Table S2 Number of Glycoside Hydrolase in L. plantarum genomes
Assembly accession	Strain	Geography	Source	Number of GHs
GCA_000023085.1	JDM1	Asia	Human	54
GCA_000148815.2	ST-III	Asia	Fermented food	52
GCA_000203855.3	WCFS1	Europe	Human	54
GCA_000338115.2	ZJ316	Asia	Human	49
GCA_000392485.2	plantarum	Asia	Others	45
GCA_000412205.1	16	Europe	Environment	42
GCA_000466905.3	2025	Europe	Animal	44
GCA_000604105.1	DOMLa	Asia	Others	54
GCA_000931425.2	B21	Asia	Fermented food	54
GCA_001272315.2	CGMCC 1.557	Asia	Human	44
GCA_001278015.1	45779	Asia	Fermented food	54
GCA_001296095.1	ZS2058	Asia	Fermented food	50
GCA_001302645.1	HFC8	Asia	Human	43
GCA_001331925.2	WLPL04	Asia	Human	45
GCA_001484005.1	LZ95	Asia	Human	52
GCA_001581895.1	Zhang-LL	Asia	Fermented food	36
GCA_001596095.1	JBE245	Asia	Fermented food	52
GCA_001617525.2	CAUH2	Asia	Fermented food	53
GCA_001659745.1	LZ206	Asia	Animal	46
GCA_001660025.1	LZ227	Asia	Animal	43
GCA_001672035.1	NCU116	Asia	Fermented food	54
GCA_001704315.1	KP	North America	Animal	56
GCA_001704335.1	DF	North America	Animal	56
GCA_001715615.1	LY-78	Asia	Fermented food	43
GCA_001874125.1	C410L1	Asia	Environment	44
GCA_001880185.2	MF1298	Europe	Fermented food	55
GCA_001908455.1	TS12	Asia	Fermented food	53
GCA_001990145.1	RI-113	Europe	Fermented food	59
GCA_002005385.2	10CH	Europe	Animal	56
GCA_002024845.1	CLP 611	Asia	Environment	46
GCA_002028365.1	KLDS1.0391	Asia	Others	35
GCA_002109405.1	JBE490	Asia	Others	42
GCA_002109425.1	LP2	Asia	Fermented food	53
GCA_002116955.1	BLS41	Asia	Fermented food	55
GCA_002117245.1	TMW 1.25	Europe	Fermented food	44
GCA_002117265.1	TMW 1.277	Europe	Fermented food	45
GCA_002117285.1	TMW 1.708	Europe	Fermented food	47
GCA_002117305.1	TMW 1.1623	Europe	Animal	45
GCA_002173655.1	SRCM102022	Asia	Others	56
GCA_002174195.1	SRCM100434	Asia	Others	51
GCA_002205775.2	LPL-1	Asia	Fermented food	51
GCA_002220175.1	dm	North America	Animal	53
GCA_002220815.1	GB-LP1	Asia	Fermented food	38
GCA_002290185.1	BDGP2	North America	Animal	57
GCA_002576835.1	PC520	Asia	Fermented food	54
GCA_002749655.1	ATCC 8014	Europe	Fermented food	55
GCA_002868755.1	KC3	Asia	Fermented food	44
GCA_002868775.1	K259	Asia	Fermented food	55
GCA_002895245.1	LM1004	Asia	Fermented food	46
GCA_002906875.1	LB1-2	Asia	Animal	59
GCA_002943545.1	X7021	Asia	Others	50
GCA_002948215.1	KC28	Asia	Fermented food	57
GCA_003020005.1	K25	Asia	Fermented food	45
GCA_003076435.1	plantarum	Asia	Animal	46
GCA_003097595.1	LQ80	Asia	Plant	52
GCA_003143915.1	HAC01	Asia	Fermented food	46
GCA_003269405.1	SK151	Asia	Fermented food	52
GCA_003286955.1	DSR_M2	Asia	Fermented food	46
GCA_003325395.1	nF1	Asia	Fermented food	45
GCA_003345375.1	TMW 1.1478	Europe	Animal	56
GCA_003352125.1	b-2	Asia	Fermented food	51
GCA_003428355.1	IDCC3501	Asia	Fermented food	52
GCA_003586485.1	DR7	Asia	Animal	46
GCA_003589725.1	ZFM55	Asia	Human	53
GCA_003597595.1	ATG-K6	Asia	Fermented food	46
GCA_003597615.1	ATG-K8	Asia	Fermented food	47
GCA_003597635.1	ATG-K2	Asia	Fermented food	42
GCA_003611015.1	NCIMB 700965	Oceania	Animal	34
GCA_003627335.1	ZFM9	Asia	Human	53
GCA_003627355.1	ZFM4	Asia	Human	46
GCA_003692595.1	KACC 92189	Asia	Fermented food	54
GCA_003813125.1	LMT1-48	Asia	Fermented food	49
GCA_003952885.1	nF1-FD	Asia	Fermented food	45
GCA_003966855.1	SN35N	Asia	Plant	46
GCA_003999275.1	FBL-3a	Asia	Animal	49
GCA_003999605.1	Q7	Asia	Fermented food	36
GCA_004028295.1	YW11	Asia	Fermented food	44
GCA_004028315.1	13_3	Asia	Fermented food	44
GCA_004028335.1	12_3	Asia	Fermented food	53
GCA_004087995.1	SRCM103295	Asia	Others	54
GCA_004101325.1	SRCM103311	Asia	Others	46
GCA_004101505.1	SRCM103357	Asia	Others	56
GCA_004101545.1	SRCM103361	Asia	Others	45
GCA_004101605.1	SRCM103362	Asia	Others	45
GCA_004101625.1	SRCM103418	Asia	Others	44
GCA_004101645.1	SRCM103426	Asia	Others	45
GCA_004103495.1	SRCM103472	Asia	Others	58
GCA_004103515.1	SRCM103473	Asia	Others	59
GCA_004141755.1	SRCM103297	Asia	Others	48
GCA_004141875.1	SRCM103300	Asia	Others	43
GCA_004141895.1	SRCM103303	Asia	Others	50
GCA_004319665.1	IRG1	Asia	Human	54
GCA_004328745.1	NCIMB700965.EF.A	North America	Others	34
GCA_004337615.1	EM	Asia	Fermented food	56
GCA_004730965.1	UNQLp11	South America	Fermented food	56
GCA_005576935.1	SKO-001	Asia	Environment	45
GCA_006770485.1	pc-26	Asia	Human	49
GCA_006770505.1	LLY-606	Asia	Human	50
GCA_007833595.1	Y44	Asia	Animal	52
GCA_009619495.1	TMW 1.1308	Europe	Others	60
GCA_009720585.1	KCCP11226	Asia	Fermented food	46
GCA_009759825.1	83-18	Europe	Human	47
GCA_009759845.1	123-17	Europe	Human	50
GCA_009762745.1	8P-A3	Europe	Others	52
GCA_009913615.1	SRCM100438	Asia	Human	51
GCA_009913635.1	SRCM100440	Asia	Human	51
GCA_009913655.1	SRCM100442	Asia	Human	51
GCA_009913675.1	SRCM100995	Asia	Fermented food	60
GCA_009913695.1	SRCM101105	Asia	Fermented food	49
GCA_009913795.1	SRCM101187	Asia	Fermented food	40
GCA_009913835.1	SRCM101222	Asia	Fermented food	56
GCA_009913855.1	SRCM101518	Asia	Fermented food	56
GCA_009913975.1	SRCM102737	Asia	Fermented food	53
GCA_009914095.1	SRCM101167	Asia	Fermented food	47
GCA_009937825.1	SRCM101511	Asia	Fermented food	47
GCA_010092485.1	CACC 558	Asia	Animal	51
GCA_010586945.1	202195	Europe	Human	54
GCA_011022295.1	X7022	Asia	Plant	55
GCA_011170185.2	IYO1511	Asia	Plant	52
GCA_011304595.2	LS/07	Europe	Human	53
GCA_012109355.1	SPC-SNU 72-2	Asia	Fermented food	42
GCA_012974545.1	AMT74419	Asia	Fermented food	42
GCA_013155145.1	CNEI-KCA4	Africa	Fermented food	53
GCA_013256965.1	G1	South America	Plant	46
GCA_013305265.1	TCI507	Asia	Plant	55
GCA_013367715.1	Heal19	Europe	Human	53
GCA_013487805.1	BK-021	Asia	Fermented food	58
GCA_013694305.1	CNEI-KCA5	Africa	Fermented food	52
GCA_014041895.1	SK156	Asia	Fermented food	52
GCA_014084065.1	BCC9546	Asia	Fermented food	46
GCA_014131735.1	DSM 20174	NA	Fermented food	52
GCA_014840995.1	PMO08	Asia	Fermented food	51
GCA_015377525.1	TK-P2A	Asia	Others	54
GCA_015693925.1	ZDY2013	Asia	Fermented food	56
GCA_016066915.1	PC518	Asia	Fermented food	45
GCA_016415605.1	SHY 21-2	Asia	Fermented food	40
GCA_016775685.1	S58	Asia	Fermented food	41
GCA_016812075.1	CXG9	Asia	Fermented food	55
GCA_016838645.1	KM2	Asia	Animal	53
GCA_016894405.1	Lp900	Africa	Plant	54
GCA_017068215.1	GR0512	Asia	Fermented food	59
GCA_017068235.1	GR0128	Asia	Fermented food	53
GCA_017301935.1	12	Asia	Animal	52
GCA_017351995.1	AR195	Asia	Fermented food	56
GCA_017576965.1	KLDS1.0386	Asia	Fermented food	47
GCA_017742875.1	LRCC5314	Asia	Fermented food	52
GCA_017798305.1	NCIMB8826	North America	Human	54
GCA_018351295.1	ATCC 202195	North America	Human	54
GCA_018588605.2	M19	Asia	Animal	52
GCA_018588615.2	M17	Asia	Animal	52
GCA_018588665.2	M8	Asia	Animal	52
GCA_019211765.1	GR1184	Asia	Others	53
GCA_019211785.1	GR1187	Asia	Others	53
GCA_019321805.1	L75a	Asia	Animal	47
GCA_019399915.1	41P	Europe	Animal	51
GCA_019425695.1	DW12	Asia	Fermented food	52
GCA_019469465.1	MSD1	Asia	Animal	47
GCA_020881935.1	ZW5	Asia	Environment	56
GCA_021279005.2	022AE	Asia	Fermented food	47
GCA_021559675.1	P9	Asia	Plant	53
GCA_021559915.1	A8	Asia	Animal	43
GCA_021560135.1	W2	Asia	Animal	50
GCA_021650875.1	GR1186	Asia	Others	53
GCA_022558425.1	ST	Asia	Plant	53
GCA_022810685.1	SCB0151	Asia	Others	43
GCA_023207995.1	LP-F1	Asia	Fermented food	52
GCA_023278325.1	MNCW_1	Asia	Fermented food	37
GCA_023347215.1	VHProbi V38	Asia	Fermented food	42
GCA_023348385.1	LPC904	Europe	Human	53
GCA_023348465.1	LPIMC513	Europe	Human	47
GCA_023348525.1	LPT52	Europe	Human	56
GCA_023370155.1	JB-1	Asia	Fermented food	54
GCA_023973045.1	Z.6-1	Europe	Others	52
GCA_024137845.1	DM083	Asia	Human	46
GCA_024137985.1	45717	Asia	Fermented food	45
GCA_024181705.1	Lp-6	Asia	Fermented food	44
GCA_024396815.1	HOM3204	Asia	Fermented food	50
GCA_024442115.1	LpYC41	Asia	Fermented food	52
GCA_024732385.1	Q180	Asia	Human	46
GCA_024758665.1	VHProbi O04	Asia	Human	55
GCA_024758745.1	VHProbi O10	Asia	Human	51
GCA_024800605.1	SRCM210459	Asia	Animal	54
GCA_024969715.1	SRCM210576	Asia	Animal	55
GCA_024969905.1	SRCM210465	Asia	Animal	54
GCA_024970125.1	SRCM210579	Asia	Animal	55
GCA_024970145.1	SRCM210580	Asia	Animal	55
GCA_024970165.1	SRCM210797	Asia	Animal	50
GCA_025144505.1	HMX2	Asia	Fermented food	54
GCA_025402835.1	MGEL20154	Asia	Fermented food	52
GCA_025723165.1	BF_15	Asia	Human	52
GCA_026013765.1	E2	Asia	Animal	56
GCA_026016545.1	VHProbi P06	Asia	Fermented food	47
GCA_026153115.1	L55	Asia	Fermented food	52
GCA_026183415.1	BRD_L15	Asia	Animal	46
GCA_026240755.1	Y42	Asia	Animal	52
GCA_026689375.1	BC015	Asia	Fermented food	45
GCA_026976315.1	SRCM101587	Asia	Fermented food	55
GCA_027474465.1	LL441	Europe	Fermented food	46
GCA_027557615.1	FLPL05	Asia	Human	56
GCA_027558615.1	VHProbi E15	Asia	Human	51
GCA_027920405.1	ZW59	Asia	Human	44
GCA_028201575.1	P6	Asia	Human	45
GCA_028411375.1	Gmze16	Europe	Plant	28
GCA_028463965.1	MWLp-12	Asia	Human	41
GCA_028768485.1	SMB758	Asia	Fermented food	53
GCA_028869445.1	VHProbi V22	Asia	Human	50
GCA_029542245.1	EN6	Asia	Plant	53
GCA_029543005.1	KF511	Asia	Fermented food	54
GCA_029590535.1	ZFM518	Asia	Human	52
GCA_029637825.1	SPC-SNU-72-1	Asia	Fermented food	51
GCA_029814785.1	WLPL21	Asia	Fermented food	56
GCA_029834415.1	ZDY04	Asia	Plant	56
GCA_029854235.1	MA2	Asia	Others	52
GCA_029854315.1	WLPL01	Asia	Others	46
GCA_029854335.1	MY04	Asia	Fermented food	48
GCA_029855105.1	DMC-S1	Europe	Animal	55
GCA_029906425.1	HOM3201	Asia	Fermented food	46
GCA_030061915.1	LPgoji	Asia	Plant	52
GCA_030061935.1	B3	Asia	Plant	48
GCA_030061955.1	B4	Asia	Plant	46
GCA_030061985.1	SS6	Asia	Plant	47
GCA_030253605.1	YY-112	Asia	Plant	55
GCA_030297695.1	IYO2065	Asia	Fermented food	52
GCA_030297715.1	AWA2013	Asia	Fermented food	51
GCA_030297735.1	AWA2045	Asia	Fermented food	53
GCA_030406025.1	LM1215	Asia	Human	48
GCA_030463605.1	HC-2	Asia	Animal	54
GCA_030503695.1	BC299	Asia	Fermented food	47
GCA_030758995.1	RS20D	Asia	Fermented food	57
GCA_031348585.1	KCKM 0597	Asia	Fermented food	53
GCA_031432955.1	KCKM 0112	Asia	Fermented food	52
GCA_031583165.1	JGS49	Asia	Fermented food	50
GCA_031596315.1	VHProbi SY	Asia	Fermented food	45
GCA_031597175.1	VHProbi QSH01	Asia	Fermented food	52
GCA_031876755.1	SYBC-SM2	Asia	Animal	26
GCA_031877725.1	SYBC-SM3	Asia	Animal	55
GCA_032463565.1	P46	North America	Fermented food	48
GCA_032463585.1	P47	North America	Fermented food	48
GCA_032602185.1	IS-10506	Asia	Fermented food	46
GCA_032818175.1	Ep-M17	Asia	Animal	54
GCA_032920365.1	MSJK0048	Asia	Fermented food	54
GCA_032921125.1	MSJK0068	Asia	Fermented food	46
GCA_033024555.1	MDBL 269	South America	Human	54
GCA_033546835.1	beLP1	Asia	Fermented food	50
GCA_033802745.1	GA_C_14	Asia	Fermented food	52
GCA_033802805.1	SN21-2	Asia	Animal	54
GCA_034333585.1	cqf-43	Asia	Animal	45
GCA_034422915.1	YW2189	Asia	Human	52
GCA_034426955.1	J50	Asia	Fermented food	41
GCA_034478365.1	S034-52w-2	Asia	Human	52
GCA_035328725.1	S96-52w	Asia	Human	55
GCA_035336205.1	CYLB101	Asia	Fermented food	51
GCA_035338015.1	CYLB561	Asia	Fermented food	55
GCA_035588615.1	NCHBL-004	Asia	Animal	51
GCA_036255815.1	ZX028	Asia	Human	54
GCA_036259715.1	VHProbi M25	Asia	Animal	54
GCA_036287535.1	Lap	Asia	Fermented food	44
GCA_036321505.1	CGMCC 14177	Asia	Fermented food	46
GCA_036321605.1	CGMCC 15358	Asia	Plant	50
GCA_036416335.1	IMAUJBP3	Asia	Fermented food	41
GCA_036898925.1	2359	Asia	Others	54
GCA_037094665.1	Lrld-22	Asia	Fermented food	48
GCA_037099845.1	DS1989	Asia	Human	54
GCA_037099865.1	DS0815	Asia	Human	51
GCA_037100195.1	DS1902	Asia	Human	52
GCA_037113575.1	IMB19	Asia	Plant	54
GCA_037414365.1	CUDS1902	Asia	Human	48
GCA_037414405.1	CUDS1073	Asia	Human	52
GCA_037414485.1	DS1073	Asia	Human	52
GCA_037997095.1	GBCC_F0227	Asia	Fermented food	54
GCA_038024955.1	LP140	Europe	Animal	48
GCA_038096155.1	L75	Asia	Plant	54
GCA_038592865.1	CS3	Asia	Others	51
GCA_038743365.1	HOM2217	Asia	Human	52
GCA_039725565.1	DMDL 9010	Asia	Fermented food	53
GCA_039954855.1	AHQ-14	Asia	Animal	52
GCA_040112745.1	O24	Europe	Fermented food	47
GCA_040268325.1	TCI837	Asia	Plant	55
GCA_040271445.1	SCZH-7	Asia	Animal	45
GCA_040356725.1	FNZ042	Oceania	Animal	54
GCA_040435965.1	GX17	Asia	Animal	36
GCA_040448705.1	Z45	Asia	Others	46
GCA_040536935.1	ZY-1	Asia	Fermented food	46
GCA_040745055.1	CMTB-TF1	Asia	Plant	52
GCA_040790815.1	AUSA002	Asia	Human	43
GCA_040790905.1	AUSA004	Asia	Human	46
GCA_040822455.1	BR2-12	Asia	Human	54
GCA_041080595.1	NS2301M	Asia	Fermented food	43
GCA_041222805.1	BD-LP	Asia	Animal	46
GCA_041297935.1	PM8	Asia	Animal	46
GCA_041344935.1	HD02	Asia	Fermented food	44
GCA_041344945.1	MD159	Asia	Fermented food	52
GCA_041531555.1	G2Lp	Europe	Animal	55
GCA_041725645.1	JY067	Asia	Animal	37
GCA_041941405.1	GBW-LP001	Asia	Human	53
GCA_042465735.1	VHProbi P32	Asia	Human	43
GCA_042691645.1	LP01	Europe	Human	46
GCA_044095195.1	AFY-10	Asia	Fermented food	46
GCA_044590115.1	NMGL2	Asia	Others	54
GCA_045010365.1	BR-12	Asia	Fermented food	51
GCA_045010995.1	PU3	Europe	Human	45
GCA_045159745.1	WHH1701	Asia	Others	42
GCA_045348015.1	NML21	Asia	Fermented food	51
GCA_045348195.1	TCI999	Asia	Environment	46
GCA_045838485.1	MJ726	Asia	Fermented food	51
GCA_046097075.1	LP104	Asia	Fermented food	41
GCA_046109905.1	TCI227	Asia	Fermented food	46
GCA_046244405.1	LP8	Asia	Fermented food	53
GCA_046529735.1	BSe	Asia	Plant	51
GCA_046843265.1	KM119	Asia	Fermented food	50
GCA_047041085.1	G2	Asia	Plant	54
GCA_047223445.1	LP45	Asia	Animal	36
GCA_047224495.1	LP06	Asia	Human	34
GCA_047277305.1	ZJ316PV	Asia	Human	53
GCA_047495545.1	OBM7	Asia	Human	46
GCA_047649195.1	V2	Asia	Human	46
GCA_048008025.1	LP4	Asia	Plant	42
GCA_048009075.1	C2	Asia	Plant	43
GCA_048541615.1	ZG308	Asia	Fermented food	46
GCA_048568895.1	6Y-15	Asia	Fermented food	41
GCA_964065245.1	CIRM-BIA2443	Europe	Fermented food	46
GCA_964065445.1	CIRM-BIA2453	Europe	Fermented food	53
GCA_964084915.1	ATCC14431	North America	Environment	54
GCA_964200455.1	CIRM-BIA777	Europe	Animal	56

## Sheet: Table S3
Table S3 Prediction of minimum inhibitory concentration of AMPs against 34 type strains
Cluster	AMP sequence	Number of strains	Mean value of MIC	SD	E. coli ATCC11775	P. aeruginosa PAO1	P. aeruginosa PA14	S. aureus ATCC12600	E. coli AIG221	E. coli AIG222	K. pneumoniae ATCC13883	A. baumannii ATCC19606	A. muciniphila ATCC BAA-835	B. fragilis ATCC25285	B. vulgatus ATCC8482	C. aerofaciens ATCC25986	C. scindens ATCC35704	B. thetaiotaomicron ATCC29148	B. thetaiotaomicron Complemmented	B. thetaiotaomicron Mutant	B. uniformis ATCC8492	B. eggerthi ATCC27754	C. spiroforme ATCC29900	P. distasonis ATCC8503	P. copri DSMZ18205	B. ovatus ATCC8483	E. rectale ATCC33656	C. symbiosum	R. obeum	R. torques	S. aureus (ATCC BAA-1556) - MRSA	vancomycin-resistant E. faecalis ATCC700802	vancomycin-resistant E. faecium ATCC700221	E. coli Nissle	Salmonella enterica ATCC 9150 (BEIRES NR-515)	Salmonella enterica (BEIRES NR-170)	Salmonella enterica ATCC 9150 (BEIRES NR-174)	L. monocytogenes ATCC 19111 (BEIRES NR-106)
Cluster1	TVLEKGKIIGYQGKGKGRPIYEVIYNGKKYRAAITVGKNGFIVGANPVSIK	1	232.671	438.843	101.49	87.4846	84.3881	94.4165	95.1866	104.012	109.621	96.0168	79.1058	122.457	89.9922	82.7141	83.5429	120.998	118.357	120.379	117.394	116.096	122.198	105.179	124.044	123.843	97.6168	276.897	368.387	283.118	106.352	107.54	71.9245	2407.51	65.2801	1254.69	488.518	84.0599
Cluster2	ANIIGGKYYGNGLYCGKHSCSVDWGKATTCIINNGAMAWATGGHQGTHKC	1	248.537	418.735	126.976	126.971	127.057	123.123	126.018	125.131	127.69	121.445	116.64	133.768	131.301	136.425	137.727	133.659	129.463	130.106	137.405	127.889	130.534	127.021	122.149	132.483	123.659	251.093	343.88	283.695	130.929	133.25	117.52	2384	82.4041	1064.83	600.816	103.192
Cluster3	NQMSKGNFAGMEGLMGGANGGGGIGGKMQQMAMKRMVRQTKKKNKSA	1	244.113	463.592	111.268	103.911	102.024	101.634	103.917	106.531	114.665	100.628	90.7965	127.114	110.649	100.96	107.51	123.348	123.163	122.652	116.045	116.095	115.65	111.704	116.723	128.302	112.396	273.472	429.841	299.273	110.258	116.761	81.138	2664.53	69.7897	978.952	613.461	94.6743
Cluster4	LLIYHQYRGGQMWAPKRLYGVKLVKELVQRECDGHNIHQLAQQYHF	1	247.751	474.956	104.655	97.6912	92.5731	104.228	99.4808	103.671	115.239	84.4813	86.7872	124.711	112.887	110.591	104.235	127.28	120.617	122.537	127.154	122.068	126.746	112.445	121.603	123.336	118.471	315.974	412.182	290.709	114.315	112.676	80.2074	2709.39	59.721	1048.74	636.086	80.0584
Cluster5	AVTRMGTGIAKLTEYSAVKIKILMKAADFL	7	251.818	446.654	126.359	121.854	118.253	124.272	130.712	131.744	124.338	108.904	102.74	134.894	122.401	117.966	93.5461	132.486	128.28	128.358	119.903	121.208	123.971	119.516	128.93	130.565	122.48	266.44	379.224	319.4	131.536	112.344	108.719	2529.95	76.7017	1119.37	604.229	100.209
Cluster5	AVTRMGTGIAKLTEYSAVKIKILMKAAGFCNRFRLFAKKGVY	1	232.706	415.669	111.168	108.459	106.901	118.029	101.483	110.267	118.434	94.8075	84.7541	132.144	108.053	108.468	100.7	124.943	124.598	125.387	121.586	118.891	134.651	112.924	124.76	131.232	122.418	264.914	347.185	314.313	127.463	116.227	88.0075	2373.51	59.1508	1018.55	476.715	80.8985
Cluster6	IIMAMLRYKYGFMFTGKVFAYLLNNHIKIVKLEDLKRANTFF	1	217.713	352.951	109.267	108.824	104.397	108.637	104.826	105.469	122.817	79.2031	87.062	128.201	111.223	108.367	104.114	125.292	121.852	120.033	109.582	110.051	136.244	105.579	118.022	125.905	116.459	301.561	414.321	322.05	119.809	107.885	70.1548	1991.74	53.0935	927.16	445.871	77.1773
Cluster7	ILARILVKRGGMRCALTNELIDSYRKLAASNMVSLFRLAKLT	1	205.493	366.688	73.2066	84.975	85.6089	107.578	82.2301	77.8965	94.1042	59.1778	51.3981	120.502	93.3034	86.9478	107.855	112.529	114.281	110.637	105.851	95.4946	128.936	89.1815	106.725	126.363	126.944	265.328	329.001	287.861	118.219	114.033	85.7716	2097.81	48.0262	832.814	497.614	68.5727
Cluster8	LLAALLKTRRCQYGLTQAQLASKLFVTTQAVSKWERGKAIP	1	211.16	379.021	87.298	82.6901	77.1896	112.714	77.7083	86.567	97.2467	62.4116	51.8594	126.051	79.8373	71.4085	80.3776	119.341	118.473	120.243	110.321	103.041	131.565	110.467	120.448	120.965	122.592	258.924	345.37	265.981	117.376	115.505	88.43	2140.33	56.4856	939.917	505.741	74.5772
Cluster9	VISSIILHLTLTISTKDLVTVLLGLTKFALLIRKANKKA	18	233.523	410.355	108.583	131.502	126.523	109.802	118.298	108.628	114.906	92.3363	122.929	119.489	112.726	109.53	112.155	117.088	120.42	115.198	106.997	103.499	110.676	117.103	102.613	117.014	110.548	218.512	364.829	237.982	114.128	118.784	98.6714	2265.93	75.5615	1168.52	569.108	99.1887
Cluster9	VLSSIVLHLTLTISTKDLVTVLLGLTKFALLIRKTNKKA	2	246.905	448.191	112.687	131.602	126.827	114.807	120.38	112.933	118.886	96.7951	125.85	123.24	114.985	109.188	114.178	120.347	122.769	118.372	109.041	106.802	116.645	121.607	106.833	119.237	115.394	230.602	381.272	244.038	118.393	122.646	103.108	2494.72	79.3799	1202.52	635.363	103.311
Cluster10	ALFVNFLIIALIIGAAGYQIYRVVKRAKKGQMCGLRL	1	250.46	437.632	123.206	121.415	116.346	114.21	114.633	120.793	125.137	107.622	107.192	132.971	121.504	125.83	128.129	129.91	126.239	127.91	132.536	130.141	145.028	125.988	125.113	130.972	136.959	295.659	401.239	311.952	124.27	121.4	90.3377	2487.48	75.7065	1105.41	532.947	99.4426
Cluster11	AELAFKYVIWTARKLFVYGRFIVVTFNLVTTRGLNQ	1	243.894	426.535	106.841	120.777	107.837	112.485	104.389	104.382	116.826	89.5952	109.07	131.666	116.496	105.831	111.983	126.474	125.788	125.08	115.783	114.868	139.313	122.237	130.819	124.756	129.909	275.387	408.114	303.027	123.968	121.799	92.2608	2377.55	64.242	1141.36	606.861	84.635
Cluster12	AKKNIVVVGAGFAGVYATKKLSKHFKKCRRRDYVD	1	254.397	462.232	119.547	114.158	114.066	126.051	113.272	120.354	124.959	114.923	93.8871	131.238	116.843	118.548	107.459	126.527	125.281	124.597	121.593	124.032	136.337	124.063	119.461	129.641	107.872	265.389	386.016	307.066	134.769	126.325	98.7353	2585.27	66.0554	1219.55	615.067	90.5389
Cluster12	AKKNIVVVGAGFAGVYATKKLSKHFKKMQTSRLR	1	226.471	405.227	105.149	97.0977	96.4399	113.475	95.008	101.98	114.535	94.2524	81.8973	126.68	102.519	93.6828	92.3913	120.556	121.184	120.193	103.443	112.296	132.911	117.229	118.237	124.21	103.181	248.391	404.532	306.141	123.924	115.874	73.9327	2309.76	58.0543	946.132	544.366	80.3656
Cluster13	TKRKLWQLLWRHYRTLLLTAGGVLLRHKGRLQYCP	1	180.302	316.079	74.7648	74.414	67.3375	98.4581	59.603	62.2486	98.3921	48.037	52.2185	119.229	79.4301	76.6549	91.3176	109.866	111.18	104.407	98.6504	86.6591	116.861	94.9888	101.156	114.53	111.968	249.54	331.331	275.699	105.735	116.891	58.8926	1827.45	35.4233	688.594	339.193	49.159
Cluster14	AKGKVKKLASNLGMFAIGNLGSKLISYQKVNEKS	7	232.574	475.374	90.4104	85.1027	83.3171	97.725	84.09	87.2434	92.4342	84.2017	67.814	118.124	77.747	77.9681	77.7455	109.182	113.054	111.098	86.3088	97.4285	111.638	97.1292	111.729	120.953	94.8375	263.744	412.362	314.627	107.631	110.965	78.2507	2708.34	63.0114	1028.94	558.649	83.7142
Cluster15	IAATILWVIKFMIVSFVGNVVVKLIKNPRRYFGM	3	239.155	404.738	119.842	121.864	115.161	119.469	123.043	123.814	126.149	92.0992	104.823	131.007	120.407	110.59	121.625	129.476	126.182	125.355	111.97	114.159	137.061	124.591	126.704	127.792	126.01	258.582	386.475	283.791	126.135	128.183	106.979	2282.94	74.6701	1082.53	522.446	99.3627
Cluster15	IAIAILWAIKFMIVSFVGNVVAKLIKNPRRYFGM	1	232.786	393.972	113.137	114.948	107.147	107.056	119.318	117.318	119.128	80.132	98.4217	128.137	117.891	101.114	117.478	127.102	123.187	122.025	108.934	106.59	135.179	120.414	128.039	124.763	122.016	265.01	405.823	293.232	117.703	121.305	98.9816	2208.68	65.5546	1059.94	529.629	89.3712
Cluster15	IATAFLWAIKFMIVSFVGNVVVKLIKNPRRYFGM	1	238.119	392.494	119.583	120.218	112.287	116.408	122.31	123.324	125.535	90.9583	106.102	133.217	121.95	108.154	122.299	131.434	127.514	126.379	113.472	113.934	140.205	126.432	131.826	129.335	128.733	273.323	409.702	301.075	125.322	125.25	104.744	2210.47	73.236	1055.37	529.077	96.8925
Cluster15	IATAILWAIKFIIVSFVGNVVVKLIKDPRRYFGM	1	262.354	456.964	130.952	129.462	123.07	125.191	137.511	138.458	131.921	105.975	121.654	133.768	133.327	119.198	130.908	135.244	129.048	129.192	120.586	122.496	138.502	125.886	132.398	131.106	130.813	273.2	393.185	291.318	132.359	128.545	116.645	2563.07	83.2974	1206.78	666.051	108.932
Cluster15	IATAILWAIKFIIVSFVGNVVVKLIKNPRRYFGM	9	233.589	401.649	113.718	116.773	109.693	108.871	117.231	116.997	118.856	83.6996	100.318	128.118	118.316	102.916	119.961	126.703	123.206	121.75	108.141	110.612	133.634	122.785	125.653	124.288	123.805	251.592	378.433	281.073	118.336	121.422	96.3688	2250.89	67.1587	1092.51	518.281	89.9306
Cluster15	IATAILWAIKFIIVSFVGNVVVKLIKNPRRYFGV	3	229.283	393.368	110.142	120.149	111.533	104.161	115.75	112.419	115.703	80.2826	103.233	124.458	116.04	98.828	119.35	122.784	120.205	117.612	105.304	104.673	128.717	121.908	120.497	120.038	119.577	245.979	379.117	267.664	115.315	118.899	93.6281	2183.57	63.4069	1110.33	519.913	84.424
Cluster15	IATAILWAIKFMIVSFVGNVAFKLVKNPRRYFGR	2	225.019	365.212	111.808	112.022	102.72	114.345	112.404	113.944	120.951	77.8337	98.2226	131.08	114.002	90.158	111.074	129.43	126.895	123.094	108.276	105.049	141.499	121.478	127.53	128.926	117.123	260.164	411.353	288.73	124.534	123.691	97.6164	2048.96	65.875	992.519	509.595	87.7476
Cluster15	IATAILWAIKFMIVSFVGNVVAKLIKNPRRYFGM	1	241.17	408.978	119.211	117.939	110.748	115.309	121.788	123.629	124.704	90.2909	105.697	131.955	123.331	106.465	123.461	130.831	126.675	126.343	112.808	112.582	139.946	124.44	132.116	129.119	126.304	264.346	395.68	297.605	124.144	125.201	104.257	2303.17	73.1269	1083.48	556.312	96.7793
Cluster15	IATAILWAIKFMIVSFVGNVVVKLIKNPRRYFGM	31	239.443	401.204	120.199	119.984	113.04	117.223	122.984	124.239	125.046	91.691	105.213	131.647	123.281	108.041	124.167	130.755	126.871	125.875	112.764	113.214	138.801	124.861	130.157	128.631	127.654	265.646	397.117	292.209	125.374	126.201	106.014	2260.88	72.8703	1070.58	540.593	97.2387
Cluster15	IATAILWAIKFMIVSFVGNVVVKLIKNPRRYFGV	6	241.307	408.676	118.932	122.784	114.633	115.323	123.139	122.585	123.37	90.0816	108.917	130.13	123.525	105.727	124.556	129.28	125.503	124.182	111.717	109.833	137.499	125.214	127.833	126.552	125.811	265.164	400.09	284.823	124.618	125.304	105.875	2277.69	71.0417	1139.58	549.429	93.6984
Cluster15	IATAILWAIKFMIVSLVGNVVVKLIKNPRRYFGM	1	231.281	379.048	117.513	117.158	110.722	116.218	122.658	122.941	122.935	86.8666	101.826	129.16	118.837	102.278	116.597	129.025	125.391	124.49	110.682	107.924	136.507	122.099	128.921	126.9	126.227	259.939	388.06	283.218	123.558	125.578	106.281	2129.09	71.4766	1038.79	517.229	96.4638
Cluster15	IATAILWVIKFMIVSFVGNVAFKLVKNPRRYFGM	16	250.753	438.489	122.832	122.164	114.715	119.055	123.429	125.322	128.089	94.3058	110.33	133.707	124.31	110	127.068	132.097	128.287	127.659	116.025	115.347	141.408	125.869	131.135	130.583	128.954	268.288	386.975	291.592	127.058	127.859	106.779	2467.89	75.2754	1151.92	590.113	99.1541
Cluster15	IATAILWVIKFMIVSFVGNVAFKVIKDPRRYFGV	1	272.484	486.798	134.48	131.818	125.573	130.176	137.462	140.198	134.584	110.321	124.921	135.666	137.615	122.978	137.715	136.621	130.253	130.673	122.903	121.541	142.89	125.656	132.408	133.504	132.225	282.15	399.7	292.376	135.975	131.391	120.838	2732.67	86.844	1268.77	690.236	111.34
Cluster15	IATAILWVIKFMIVSFVGNVSFKLVKNPRRYFGM	3	247.987	425.158	123.174	121.874	115.342	121.22	122.846	124.874	128.17	97.7649	110.473	133.425	124.062	112.446	125.285	131.83	128.532	128.115	115.563	117.283	140.051	124.931	129.654	130.926	129.38	269.466	389.208	289.691	128.439	129.148	108.768	2395.44	77.4638	1119.66	585.792	101.269
Cluster15	IATAILWVIKFMIVSFVGNVVAKLIKNPRRYFGM	4	240.716	411.76	119.093	119.178	112.3	116.802	121.802	123.181	125.512	89.7253	105.075	131.069	121.789	108.212	123.79	129.513	126.066	125.434	112.458	112.618	139.074	123.36	128.722	128.297	126.327	257.591	383.549	291.142	124.425	126.268	104.683	2318.12	73.1649	1099.63	539.535	96.8367
Cluster15	IATAILWVIKFMIVSFVGNVVVKLIKNPRRYFGV	4	239.692	409.975	117.971	123.224	115.256	116.472	121.664	120.788	124.199	88.8158	106.513	129.013	121.339	106.755	123.726	127.56	124.31	122.868	109.806	108.964	136.048	123.498	124.462	125.483	125.181	259.573	392.22	280.267	124.46	125.979	104.22	2288.01	69.7026	1140.67	528.251	92.2583
Cluster15	IATAISWAIKFIIVSFVGNVVVKLIKNPRRYFGV	1	227.341	377.869	112.289	118.908	111.366	107.887	114.629	112.91	117.581	86.2345	104.806	126.145	115.421	101.588	121.523	124.234	122.095	119.934	107.03	110.266	130.642	122.473	122.271	123.113	120.51	244.964	377.236	277.584	118.347	123.063	97.4994	2110.34	67.4419	1053.97	515.617	89.671
Cluster15	IATAVLWAIKFMIVSFVGNVVVKLIKNPRRYFGM	1	242.633	404.306	121.016	121.3	113.783	118.413	124.265	127.122	126.724	93.8529	107.015	132.892	125.866	108.195	126.698	132.341	127.822	126.989	112.483	114.239	139.802	125.716	132.025	129.447	131.603	274.765	408.854	301.722	126.97	126.994	105.264	2273.21	74.6093	1088.19	551.397	97.9527
Cluster15	IATAVLWVIKFMIVSFVGNVVVKLIKNPRRYFRV	2	232.329	396.411	110.644	114.8	107.933	115.096	117.177	115.852	121.638	81.6437	92.5714	127.431	113.239	96.5906	119.38	125.3	122.438	119.881	105.073	104.174	132.56	121.632	120.236	123.475	124.986	262.024	402.705	288.284	123.184	122.763	99.3676	2215.72	64.7961	1083.93	515.716	86.9572
Cluster15	IATIILWVIKFMIVSFVGNVVVKLIKNPRRYFGM	2	235.011	394.443	118.335	122.363	115.417	117.602	123.219	121.436	124.604	87.4224	101.945	129.284	119.702	112.647	121.876	127.863	124.788	123.536	112.779	113.62	135.556	122.921	122.893	126.262	124.858	261.473	381.774	281.064	124.853	126.961	106.653	2226.22	72.2312	1058.93	502.912	96.3749
Cluster15	IATTILWAIKFIIVSFVGNVVVKLIKNPHRYFGM	1	245.307	437.972	115.79	125.984	117.465	116.364	119.855	118.069	122.643	89.0782	110.368	129.321	125.905	112.507	130.638	128.385	125.279	123.394	111.322	111.487	135.542	127	122.387	124.554	124.871	245.978	360.052	266.698	124.837	128.614	104.325	2452.44	70.607	1193.53	532.979	92.1614
Cluster15	IATTILWAIKFIIVSFVGNVVVKLIKNPRRYFGM	1	234.044	403.589	114.044	117.895	111.021	110.627	117.875	117.461	120.062	84.9877	102.188	128.357	117.829	105.925	119.104	126.868	123.443	122.215	110.121	113.5	133.889	124.377	124.514	124.316	122.547	248.091	366.946	275.193	119.412	122.842	98.5695	2269.83	69.2269	1083.92	518.328	91.9847
Cluster15	IATTILWAIKFMIVSFVGKVVVKLIKNPRRYFGM	3	231.415	390.588	115.459	112.749	107.223	112.893	118.476	118.79	122.237	79.5208	99.4664	129.562	114.839	104.562	111.898	128.957	124.489	123.096	111.415	113.774	137.008	123.017	127.659	125.503	122.207	256.192	379.605	285.167	121.98	121.631	98.6636	2191.82	66.1074	1064.85	507.848	89.4422
Cluster15	IATTILWAIKFMIVSFVGNMAFKLIKNPRRYFGM	5	248.252	429.208	123.635	120.102	112.711	117.143	122.415	124.574	127.522	95.2431	112.093	133.405	121.133	112.038	122.153	131.989	127.877	127.49	117.494	117.512	140.157	126.185	130.764	130.428	127.023	271.786	394.213	294.931	125.349	126.905	104.991	2415.1	76.9918	1137.68	569.393	102.152
Cluster15	IATTILWAIKFMIVSFVGNVVAKLIKNPRRYFGR	1	213.472	332.607	107.209	109.488	100.931	113.276	110.378	110.695	117.655	73.321	93.3311	128.035	110.049	90.9945	108.119	125.968	124.242	120.688	106.073	104.304	139.031	119.923	123.053	125.971	113.332	252.206	406.576	288.265	122.563	122.898	96.6447	1878.45	65.1553	890.34	471.813	87.066
Cluster15	IATTILWAIKFMIVSFVGNVVVKLIKNPRRYFGM	11	240.233	404.793	120.23	120.911	114.281	118.26	123.2	124.091	125.513	92.5653	106.76	131.774	122.608	110.925	123.314	130.906	126.903	126.128	114.487	115.929	138.531	126.166	129.053	128.471	126.239	262.532	385.698	287.321	126.043	127.183	107.719	2285.62	74.5981	1071.97	542.994	99.0144
Cluster15	IATTILWAIKFMIVSFVGNVVVKLIKNPRRYFGV	10	242.573	414.426	119.329	123.605	115.938	116.455	123.853	122.911	124.089	91.1282	110.953	130.162	122.817	109.006	123	129.477	125.606	124.609	113.907	113.002	137.537	126.877	126.634	126.285	124.273	261.004	387.715	278.411	125.358	126.326	107.66	2317.47	72.9313	1139.78	553.718	95.6617
Cluster15	IATTILWVIKFMIVSFVDNVVVKLIKNPRRYFGM	2	252.469	428.451	129.465	128.651	123.428	131.513	136.237	136.589	134.204	108.707	116.733	132.63	126.613	117.7	127.777	133.666	129.675	129.45	118.744	122.836	138.489	125.484	125.731	131.658	129.059	259.047	390.821	278.097	134.629	131.948	119.692	2420.24	84.8044	1132.51	585.178	111.955
Cluster15	IATTILWVIKFMIVSFVGNVVVKLIKNPRRYFGM	1	237.245	397.842	120.149	122.771	116.249	120.403	123.236	123.33	126.767	92.5525	105.615	131.389	120.807	113.089	122.642	129.714	126.479	125.567	113.255	115.863	137.095	125.321	125.735	128.047	125.267	255.44	374.008	281.323	126.928	128.603	108.116	2252.36	75.1552	1052.34	521.064	99.641
Cluster15	IATTILWVIKFMIVSFVGNVVVKLIKNPRRYFGV	2	238.898	406.244	118.466	124.997	117.473	118.243	122.842	121.531	125.152	90.7034	108.32	129.59	120.537	110.641	121.827	127.869	124.899	123.777	111.103	112.2	135.952	125.541	123.302	125.764	122.812	254.206	379.777	273.651	125.783	127.656	106.367	2274.77	72.7477	1122.22	526.496	95.3225
Cluster15	IATVILWAIKFMIVSFVGNVVAKLIKNPRRYFGM	4	245.354	422.436	119.14	120.367	113.538	115.901	123.868	124.893	125.136	88.9411	106.845	131.58	125.335	111.265	127.218	130.89	126.379	126.041	114.621	115.225	139.006	124.355	130.12	128.651	128.341	269.615	396.017	296.503	124.797	126.058	105.503	2379.56	74.1957	1114.11	560.765	97.2663
Cluster15	IATVILWAIKFMIVSFVGNVVVKLIKNPRRYFGM	20	243.273	414.356	120.02	122.271	115.509	117.832	124.934	125.354	125.455	90.2149	105.841	131.245	124.851	112.251	127.314	130.836	126.496	125.554	114.227	115.516	137.887	124.585	128.23	128.208	129.416	270.422	396.373	290.423	125.993	126.963	107.041	2335.99	73.8187	1099.56	543.193	97.4441
Cluster15	IATVILWVIKFMIVLFVGNVVAKLIKNPRRYFGM	4	233.259	399.726	113.251	120.527	111.938	111.543	120.576	118.815	121.976	80.0661	98.488	127.829	120.064	109.307	120.988	127.14	123.065	121.88	111.216	110.974	135.915	120.899	123.956	124.569	127.126	259.927	364.498	281.061	119.69	123.359	98.5615	2242.7	67.8451	1099.04	483.415	88.5859
Cluster15	IATVVLWAIKFMIVSFVGNVVVKLIKNPRRYFGM	1	244.345	415.248	120.322	122.951	115.8	118.531	125.184	126.948	126.168	91.4942	106.985	131.854	126.15	111.549	128.215	131.576	126.962	125.999	113.254	115.499	138.116	124.883	128.954	128.416	131.664	274.169	402.75	295.558	126.857	127.321	106.219	2343.25	74.77	1095.51	546.273	97.5883
Cluster15	ITTAILWAIKFIIVSFVGNVVVKLIKNPRRYFGM	1	228.688	383.434	112.527	117.793	110.524	107.51	117.143	115.478	118.411	82.8813	100.867	127.862	119.225	105.781	124.198	126.38	123.081	121.605	109.966	112.484	132.788	122.26	124.407	124.243	125.099	255.796	373.476	281.668	117	121.192	96.9137	2167.2	67.2998	1010.41	511.985	89.9528
Cluster15	MATAILWAIKFIIVSFVGNVVVKLIKNPRRYFGM	6	238.319	387.385	124.194	121.507	113.284	117.848	126.352	128.114	126.318	90.7616	106.096	133.984	129.765	109.704	125.27	135.249	129.292	128.45	119.308	115.532	143.997	125.868	135.267	130.857	129.319	285.179	393.089	307.221	127.303	125.034	109.774	2200.81	74.1258	1008.98	526.578	98.4029
Cluster15	MATAILWVIKFMIVSFVGNVAFKLIKNPRRYFGV	2	244.498	402.462	125.763	125.11	115.459	121.217	125.565	127.17	128.62	93.8448	114.565	134.985	130.174	110.272	128.819	135.513	130.285	129.491	121.61	113.757	146.306	127.541	133.519	131.991	127.739	287.022	399.515	298.991	129.849	127.592	112.46	2275.15	75.5794	1058.59	570.317	98.5631
Cluster15	VATAVLWAIKFMIVSFVGNVVVKLIKNPRRYFGM	3	244.704	409.046	120.796	122.429	114.122	120.412	124.106	128.495	126.742	96.1517	110.898	133.562	127.556	109.665	127.47	133.128	128.676	128.178	112.881	114.596	140.253	126.249	133.886	129.346	134.344	280.774	412.485	301.479	128.624	128.618	107.463	2314.86	77.3625	1062.45	561.84	100.037
Cluster16	YCVVLNNGHIKNSFTILKKAHQLKQVGEPFRFID	1	237.891	407.503	103.857	119.378	119.83	131.225	110.243	108.515	122.17	90.9407	109.337	125.502	122.92	114.059	122.366	125.687	127.297	122.182	120.072	116.146	128.652	114.668	102.368	126.011	107.895	252.386	341.995	245.933	132.574	129.545	99.143	2245.09	79.4506	1181.14	591.823	97.8948
Cluster17	ARVLNKLVCVLWIIQKDLHIIASNMGVQSKNRD	4	207.248	301.332	110.07	118.841	113.69	136.856	113.844	111.649	120.149	98.778	95.8697	126.735	115.497	115.054	127.165	123.237	123.032	121.802	120.298	115.921	128.235	110.028	110.522	126.413	130.185	278.977	397.309	288.996	138.96	137.266	128.862	1804.61	73.843	479.101	509.851	94.7842
Cluster18	IILPEWILSALITWALATLWYKRREIRNWFGI	6	252.246	453.124	124.07	133.747	124.963	112.292	137.399	126.105	128.317	103.876	128.142	130.812	128.306	129.013	122.702	132.965	127.572	127.757	129.672	120.169	126.783	123.743	125.649	126.741	126.534	249.247	378.545	256.016	119.946	126.298	115.148	2579.09	84.7904	1150.63	514.318	105.009
Cluster19	STLKIGTTVKLPKPYLGIVGRSLPTTQLKINT	2	220.397	372.519	104.849	107.658	104.915	109.391	100.984	100.772	109.086	87.8553	113.164	121.876	97.2121	97.402	96.4013	116.427	119.718	116.252	105.919	109.445	104.57	115.747	113.277	116.292	106.273	199.493	345.392	257.987	114.317	118.519	85.8975	2020.58	79.2328	1132	568.458	96.1279
Cluster20	AARQSVWARSMPVKEQLTVIRRLLPYAKPFK	1	222.336	435.952	90.4169	68.3209	59.5113	90.8902	90.0151	98.6941	101.284	62.6141	65.8139	119.692	69.1405	57.363	51.9047	122.838	117.206	115.948	100.503	107.326	130.603	103.411	124.459	116.3	102.578	255.248	387.532	317.729	103.273	98.5185	69.8795	2443.02	59.7581	1077.12	506.036	74.4673
Cluster21	LLLIDNLIAANEDKLNQLKKLKKYLMQNMFV	1	240.371	440.965	103.691	104.677	100.018	126.809	114.689	114.54	110.563	99.6955	83.1877	121.747	109.197	98.077	106.252	118.994	119.196	115.821	101.345	105.322	107.418	92.8647	104.834	125.943	134.701	300.427	448.351	307.921	127.028	115.412	108.334	2537.32	81.6256	939.115	580.395	107.091
Cluster22	AIFHMSFSNISAGKGRSAIASAAYRSGENI	1	255.269	436.216	127.486	132.214	124.957	123.507	128.066	127.127	128.761	113.156	116.624	130.594	127.099	127.112	127.901	129.829	127.518	124.847	120.977	119.79	128.717	122.491	115.217	130.716	115.718	250.85	412.458	295.333	127.811	130.611	106.64	2422.1	88.7144	1209.22	648.694	116.292
Cluster23	IIRPGLAYFQILDIKHFRVYSIQITPQKH	1	212.732	295.474	123.488	116.329	107.21	125.878	125.425	126.804	129.096	97.6261	97.9948	127.699	122.765	107.573	123.101	128.909	124.913	121.282	122.769	115.397	123.22	113.172	115.761	127.742	117.374	269.445	380.687	267.988	129.891	119.526	92.2074	1646.35	71.4879	847.02	564.453	102.31
Cluster24	LLIIRLFTVFVNMIDELMFIKKSKLTVA	1	202.584	309.567	99.6798	123.137	111.707	113.1	119.367	106.5	105.594	77.9065	96.5152	116.96	119.034	106.53	106.71	114.814	115.989	107.448	105.412	91.0762	106.169	93.1245	95.0775	117.766	109.569	276.58	371.844	250.29	115.641	114.334	99.5288	1778.22	71.6123	711.164	544.593	94.8693
Cluster25	ALDFLFFNDSHMALSLARHISKVLC	1	262.714	427.186	135.377	135.293	130.713	132.983	139.015	139.192	135.307	129.927	134.784	135.665	137.365	131.842	124.936	136.779	133.867	131.96	133.321	131.372	133.541	129.694	120.489	133.206	136.968	285.559	412.477	302.798	138.414	133.452	126.974	2379.29	99.6956	1199.44	661.421	129.151
Cluster26	IIVRVAITISVVFYLYFIIKADCKI	1	242.499	448.784	110.064	128.268	128.063	116.118	126.646	120.588	119.487	96.5314	113.821	119.61	131.532	133.331	122.26	120.118	119.741	117.173	115.408	111.393	114.46	113.705	104.929	117.282	109.65	212.388	291.309	216.257	120.725	120.111	103.427	2527.25	71.8091	1145.78	627.573	98.1657
Cluster27	ILMVWRANGAWCVQINGLQKRVYDI	5	246.849	401.81	119.954	126.405	127.321	125.272	123.297	120.278	125.65	98.9534	126.413	130.076	143.38	142.818	143.818	132.278	127.98	126.534	145.166	127.332	130.579	119.448	119.7	129.1	132.183	288.096	384.119	291.769	129.919	132.755	115.585	2290.32	85.3406	1002.47	623.029	105.535
Cluster28	PKLIARVVLIALNAAINEAIKHFK	1	122.14	187.73	43.6556	66.2086	66.8959	81.3753	56.1128	50.2836	62.5658	36.833	39.8665	79.7587	71.0553	47.5081	50.153	76.808	88.3606	74.2729	56.1255	46.6093	61.9524	61.0644	62.1456	81.1279	49.7026	156.859	291.986	167.803	90.1497	76.0378	42.8683	1040.75	21.7954	460.671	358.099	35.2939
Cluster28	SKLIARVALIALNTAINEVIKHLK	1	109.199	136.706	51.6703	76.9597	73.5467	80.6679	61.6883	55.2806	70.8519	44.0369	54.0809	74.3954	58.9304	43.3892	56.512	67.9398	84.26	71.8198	50.1286	44.9716	59.7795	63.7609	55.1396	76.8185	50.6774	115.301	245.195	129.76	82.6558	90.6513	53.1381	729.533	34.3621	385.656	371.057	48.1627
Cluster29	VTDRLAVTLVGAPGPYVALIKTK	2	254.589	415.643	130.193	136.55	128.594	139.422	136.992	138.756	130.49	115.095	120.887	134.081	130.133	114.767	108.807	133.012	130.815	128.315	122.179	117.565	115.947	116.489	123.344	132.716	121.458	268.948	415.633	295.74	140.06	124.483	124.443	2277.49	95.9702	1226.33	662.274	118.055
Cluster29	VTGRLAVTLVGAPDSIRALIKTK	1	257.022	440.995	128.85	135.36	129.162	140.216	132.148	131.922	127.482	111.003	124.875	132.776	127.915	119.333	119.561	132.249	129.158	126.879	127.951	120.718	111.132	120.578	120.141	129.762	117.038	230.626	379.415	269.336	139.772	128.648	128.588	2454.05	90.8196	1194.8	709.772	116.708
Cluster29	VTGRLAVTLVGAPGPYVALIKTK	201	241.336	380.461	121.927	132.049	125.093	137.008	126.573	129.791	124.554	104.875	120.73	131.142	128.781	112.944	108.493	129.393	128.181	126.092	120.503	109.537	118.948	117.701	122.291	128.908	114.071	256.214	399.121	278.782	137.715	124.572	122.702	2068.68	88.4774	1162.89	637.27	109.424
Cluster29	VTGRLAVTLVGAPGPYVTLIKTK	7	241.367	371.058	124.647	134.492	128.61	137.198	126.212	129.403	125.474	111.003	123.295	133.12	129.549	118.91	111.499	130.64	129.888	127.78	124.089	115.216	119.646	119.363	123.703	130.363	117.052	262.746	400.281	284.937	137.486	126.672	122.532	2020.97	92.6423	1138.9	633.456	114.714
Cluster29	VTGRLAVTLVGAPGPYVVLIKTK	62	238.206	367.007	121.778	133.437	127.236	136.12	125.728	128.439	123.76	104.541	118.603	131.121	128.65	114.837	108.983	129.441	128.385	125.481	120.7	111.028	117.617	116.06	121.836	128.511	114.728	259.808	402.681	282.046	136.792	124.792	119.411	1980.25	89.2121	1162.12	614.775	110.102
Cluster29	VTGRLVVTLVGAPGPYVVLIKTK	4	229.67	346.127	118.931	131.286	126.626	132.944	121.751	124.225	120.752	100.4	114.481	127.407	124.473	114.335	106.625	125.72	125.745	121.787	116.668	107.713	113.94	110.642	117.561	124.876	112.626	260.717	394.277	272.862	133.529	123.744	112.713	1851.97	87.9719	1128.12	594.452	106.904
Cluster30	AIVAKRYLYFYVFVR	2	171.699	302.204	61.8588	95.995	90.6564	93.3607	63.2432	57.9727	105.921	53.9663	69.6793	102.741	70.3271	70.531	61.1678	87.4227	102.323	87.6924	48.7964	62.9986	83.5063	98.5554	75.2046	91.2058	75.9441	152.985	335.071	205.501	101.775	100.656	48.1161	1602.59	43.7677	957.503	419.215	59.5072
Cluster31	KKAILLGSVLKLLK	1	49.0865	59.246	24.6358	36.7845	35.7573	49.501	18.2641	20.5926	31.6574	12.7973	8.2244	35.8202	12.2411	15.0439	11.9982	25.6967	49.7938	33.6028	10.0202	13.3249	16.8228	17.4288	21.2456	39.977	17.8622	55.5773	176.186	104.617	43.6489	57.6522	13.2713	238.105	16.9131	199.882	181.211	22.7839

## Sheet: Table S4
Table S4 Prophage fragments in the 324 L. plantarum genomes
Assembly accession	Strain	Number of sequences	Total length	Mimimum length	Average length	Maximum length	Number of prophage fragments	Taxonomy
GCA_000023085.1	JDM1	3	97354	16480	32451.3	42277	3	Caudoviricetes;Uroviricota;Heunggongvirae;Duplodnaviria
GCA_000148815.2	ST-III	2	99106	43626	49553	55480	2	Caudoviricetes;Uroviricota;Heunggongvirae;Duplodnaviria
GCA_000203855.3	WCFS1	2	115792	50946	57896	64846	2	Caudoviricetes;Uroviricota;Heunggongvirae;Duplodnaviria
GCA_000338115.2	ZJ316	3	130997	37214	43665.7	50365	3	Caudoviricetes;Uroviricota;Heunggongvirae;Duplodnaviria
GCA_000392485.2	plantarum	2	106609	41348	53304.5	65261	2	Caudoviricetes;Uroviricota;Heunggongvirae;Duplodnaviria
GCA_000412205.1	16	1	67582	67582	67582	67582	1	Caudoviricetes;Uroviricota;Heunggongvirae;Duplodnaviria
GCA_000466905.3	2025	5	163034	15324	32606.8	45415	5	Caudoviricetes;Uroviricota;Heunggongvirae;Duplodnaviria
GCA_000604105.1	DOMLa	3	97355	16480	32451.7	42277	3	Caudoviricetes;Uroviricota;Heunggongvirae;Duplodnaviria
GCA_000931425.2	B21	2	98166	41490	49083	56676	2	Caudoviricetes;Uroviricota;Heunggongvirae;Duplodnaviria
GCA_001272315.2	CGMCC 1.557	2	108842	41122	54421	67720	2	Caudoviricetes;Uroviricota;Heunggongvirae;Duplodnaviria
GCA_001278015.1	5-2	3	133659	40668	44553	51321	3	Caudoviricetes;Uroviricota;Heunggongvirae;Duplodnaviria
GCA_001296095.1	ZS2058	1	53319	53319	53319	53319	1	Caudoviricetes;Uroviricota;Heunggongvirae;Duplodnaviria
GCA_001302645.1	HFC8	3	126835	11851	42278.3	67282	2	Caudoviricetes;Uroviricota;Heunggongvirae;Duplodnaviria
GCA_001331925.2	WLPL04	2	100794	45105	50397	55689	2	Caudoviricetes;Uroviricota;Heunggongvirae;Duplodnaviria
GCA_001484005.1	LZ95	1	103238	103238	103238	103238	1	Caudoviricetes;Uroviricota;Heunggongvirae;Duplodnaviria
GCA_001581895.1	Zhang-LL	1	68882	68882	68882	68882	1	Caudoviricetes;Uroviricota;Heunggongvirae;Duplodnaviria
GCA_001596095.1	JBE245	4	135294	15833	33823.5	50278	4	Caudoviricetes;Uroviricota;Heunggongvirae;Duplodnaviria
GCA_001617525.2	CAUH2	2	105288	49555	52644	55733	2	Caudoviricetes;Uroviricota;Heunggongvirae;Duplodnaviria
GCA_001659745.1	LZ206	3	128836	39058	42945.3	49824	3	Caudoviricetes;Uroviricota;Heunggongvirae;Duplodnaviria
GCA_001660025.1	LZ227	3	120971	17164	40323.7	62299	3	Caudoviricetes;Uroviricota;Heunggongvirae;Duplodnaviria
GCA_001672035.1	NCU116	4	145607	11066	36401.8	53420	4	Caudoviricetes;Uroviricota;Heunggongvirae;Duplodnaviria
GCA_001704315.1	KP	5	288483	15910	57696.6	143425	5	Caudoviricetes;Uroviricota;Heunggongvirae;Duplodnaviria
GCA_001704335.1	DF	6	304197	15910	50699.5	143425	6	Caudoviricetes;Uroviricota;Heunggongvirae;Duplodnaviria
GCA_001715615.1	LY-78	2	61806	23076	30903	38730	2	Caudoviricetes;Uroviricota;Heunggongvirae;Duplodnaviria
GCA_001874125.1	C410L1	2	108541	44868	54270.5	63673	2	Caudoviricetes;Uroviricota;Heunggongvirae;Duplodnaviria
GCA_001880185.2	MF1298	2	107322	48985	53661	58337	2	Caudoviricetes;Uroviricota;Heunggongvirae;Duplodnaviria
GCA_001908455.1	TS12	4	143785	18987	35946.3	50031	4	Caudoviricetes;Uroviricota;Heunggongvirae;Duplodnaviria
GCA_001990145.1	RI-113	3	132716	39404	44238.7	51935	3	Caudoviricetes;Uroviricota;Heunggongvirae;Duplodnaviria
GCA_002005385.2	10CH	2	97265	43744	48632.5	53521	2	Caudoviricetes;Uroviricota;Heunggongvirae;Duplodnaviria
GCA_002024845.1	CLP0611	2	105509	40126	52754.5	65383	2	Caudoviricetes;Uroviricota;Heunggongvirae;Duplodnaviria
GCA_002028365.1	KLDS1.0391	2	110350	44688	55175	65662	2	Caudoviricetes;Uroviricota;Heunggongvirae;Duplodnaviria
GCA_002109405.1	JBE490	3	126058	15542	42019.3	63662	3	Caudoviricetes;Uroviricota;Heunggongvirae;Duplodnaviria
GCA_002109425.1	LP2	2	126454	55480	63227	70974	2	Caudoviricetes;Uroviricota;Heunggongvirae;Duplodnaviria
GCA_002116955.1	BLS41	5	197772	16525	39554.4	55896	4	Caudoviricetes;Uroviricota;Heunggongvirae;Duplodnaviria
GCA_002117245.1	TMW 1.25	1	70925	70925	70925	70925	1	Caudoviricetes;Uroviricota;Heunggongvirae;Duplodnaviria
GCA_002117265.1	TMW 1.277	1	70925	70925	70925	70925	1	Caudoviricetes;Uroviricota;Heunggongvirae;Duplodnaviria
GCA_002117285.1	TMW 1.708	3	104206	22522	34735.3	43303	3	Caudoviricetes;Uroviricota;Heunggongvirae;Duplodnaviria
GCA_002117305.1	TMW 1.1623	2	100793	45104	50396.5	55689	2	Caudoviricetes;Uroviricota;Heunggongvirae;Duplodnaviria
GCA_002173655.1	SRCM102022	3	146557	41442	48852.3	53595	3	Caudoviricetes;Uroviricota;Heunggongvirae;Duplodnaviria
GCA_002174195.1	SRCM100434	1	42034	42034	42034	42034	1	Caudoviricetes;Uroviricota;Heunggongvirae;Duplodnaviria
GCA_002205775.2	LPL-1	3	131508	37868	43836	49817	3	Caudoviricetes;Uroviricota;Heunggongvirae;Duplodnaviria
GCA_002220175.1	dm	5	197692	15910	39538.4	66306	5	Caudoviricetes;Uroviricota;Heunggongvirae;Duplodnaviria
GCA_002220815.1	GB-LP1	1	22240	22240	22240	22240	1	Caudoviricetes;Uroviricota;Heunggongvirae;Duplodnaviria
GCA_002290185.1	BDGP2	6	289673	17731	48278.8	105808	6	Caudoviricetes;Uroviricota;Heunggongvirae;Duplodnaviria
GCA_002576835.1	PC520	3	187522	51512	62507.3	80702	3	Caudoviricetes;Uroviricota;Heunggongvirae;Duplodnaviria
GCA_002749655.1	ATCC 8014	4	136424	16480	34106	42277	3	Caudoviricetes;Uroviricota;Heunggongvirae;Duplodnaviria
GCA_002868755.1	KC3	4	204766	42885	51191.5	62710	3	Caudoviricetes;Uroviricota;Heunggongvirae;Duplodnaviria
GCA_002868775.1	K259	3	143642	38143	47880.7	53388	3	Caudoviricetes;Uroviricota;Heunggongvirae;Duplodnaviria
GCA_002895245.1	LM1004	3	117398	25523	39132.7	53098	3	Caudoviricetes;Uroviricota;Heunggongvirae;Duplodnaviria
GCA_002906875.1	LB1-2	6	226379	15078	37729.8	52809	6	Caudoviricetes;Uroviricota;Heunggongvirae;Duplodnaviria
GCA_002943545.1	X7021	2	101515	40097	50757.5	61418	2	Caudoviricetes;Uroviricota;Heunggongvirae;Duplodnaviria
GCA_002948215.1	KC28	5	212466	15137	42493.2	62962	5	Caudoviricetes;Uroviricota;Heunggongvirae;Duplodnaviria
GCA_003020005.1	K25	4	129451	15618	32362.8	51915	4	Caudoviricetes;Uroviricota;Heunggongvirae;Duplodnaviria
GCA_003076435.1	plantarum	2	113943	43208	56971.5	70735	2	Caudoviricetes;Uroviricota;Heunggongvirae;Duplodnaviria
GCA_003097595.1	LQ80	2	95285	41375	47642.5	53910	2	Caudoviricetes;Uroviricota;Heunggongvirae;Duplodnaviria
GCA_003143915.1	HAC01	2	95558	30171	47779	65387	2	Caudoviricetes;Uroviricota;Heunggongvirae;Duplodnaviria
GCA_003269405.1	SK151	2	92139	45056	46069.5	47083	2	Caudoviricetes;Uroviricota;Heunggongvirae;Duplodnaviria
GCA_003286955.1	DSR_M2	2	95976	40242	47988	55734	2	Caudoviricetes;Uroviricota;Heunggongvirae;Duplodnaviria
GCA_003325395.1	nF1	2	73152	22705	36576	50447	2	Caudoviricetes;Uroviricota;Heunggongvirae;Duplodnaviria
GCA_003345375.1	TMW 1.1478	4	180418	39028	45104.5	52545	4	Caudoviricetes;Uroviricota;Heunggongvirae;Duplodnaviria
GCA_003352125.1	b-2	3	129832	35307	43277.3	50702	3	Caudoviricetes;Uroviricota;Heunggongvirae;Duplodnaviria
GCA_003428355.1	IDCC3501	2	100383	47678	50191.5	52705	2	Caudoviricetes;Uroviricota;Heunggongvirae;Duplodnaviria
GCA_003586485.1	DR7	2	105513	40126	52756.5	65387	2	Caudoviricetes;Uroviricota;Heunggongvirae;Duplodnaviria
GCA_003589725.1	ZFM55	1	103238	103238	103238	103238	1	Caudoviricetes;Uroviricota;Heunggongvirae;Duplodnaviria
GCA_003597595.1	ATG-K6	2	105513	40126	52756.5	65387	2	Caudoviricetes;Uroviricota;Heunggongvirae;Duplodnaviria
GCA_003597615.1	ATG-K8	2	105513	40126	52756.5	65387	2	Caudoviricetes;Uroviricota;Heunggongvirae;Duplodnaviria
GCA_003597635.1	ATG-K2	2	60967	23458	30483.5	37509	2	Caudoviricetes;Uroviricota;Heunggongvirae;Duplodnaviria
GCA_003611015.1	NCIMB 700965	2	114039	45554	57019.5	68485	2	Caudoviricetes;Uroviricota;Heunggongvirae;Duplodnaviria
GCA_003627335.1	ZFM9	1	103237	103237	103237	103237	1	Caudoviricetes;Uroviricota;Heunggongvirae;Duplodnaviria
GCA_003627355.1	ZFM4	4	143190	16201	35797.5	49826	3	Caudoviricetes;Uroviricota;Heunggongvirae;Duplodnaviria
GCA_003692595.1	KACC 92189	4	102639	15263	25659.8	42377	3	Caudoviricetes;Uroviricota;Heunggongvirae;Duplodnaviria
GCA_003813125.1	LMT1-48	5	201565	12223	40313	71184	5	Caudoviricetes;Uroviricota;Heunggongvirae;Duplodnaviria
GCA_003952885.1	nF1-FD	2	73150	22705	36575	50445	2	Caudoviricetes;Uroviricota;Heunggongvirae;Duplodnaviria
GCA_003966855.1	SN35N	4	198722	43218	49680.5	64579	4	Caudoviricetes;Uroviricota;Heunggongvirae;Duplodnaviria
GCA_003999275.1	FBL-3a	2	98900	44359	49450	54541	2	Caudoviricetes;Uroviricota;Heunggongvirae;Duplodnaviria
GCA_003999605.1	Q7	1	68882	68882	68882	68882	1	Caudoviricetes;Uroviricota;Heunggongvirae;Duplodnaviria
GCA_004028295.1	YW11	1	64422	64422	64422	64422	1	Caudoviricetes;Uroviricota;Heunggongvirae;Duplodnaviria
GCA_004028315.1	13_3	1	64229	64229	64229	64229	1	Caudoviricetes;Uroviricota;Heunggongvirae;Duplodnaviria
GCA_004028335.1	12_3	5	184817	8494	36963.4	63914	5	Caudoviricetes;Uroviricota;Heunggongvirae;Duplodnaviria
GCA_004087995.1	SRCM103295	3	110110	18368	36703.3	48629	3	Caudoviricetes;Uroviricota;Heunggongvirae;Duplodnaviria
GCA_004101325.1	SRCM103311	3	125741	15225	41913.7	63662	3	Caudoviricetes;Uroviricota;Heunggongvirae;Duplodnaviria
GCA_004101505.1	SRCM103357	2	95480	41898	47740	53582	2	Caudoviricetes;Uroviricota;Heunggongvirae;Duplodnaviria
GCA_004101545.1	SRCM103361	3	157497	40218	52499	62994	3	Caudoviricetes;Uroviricota;Heunggongvirae;Duplodnaviria
GCA_004101605.1	SRCM103362	3	126543	15217	42181	69807	3	Caudoviricetes;Uroviricota;Heunggongvirae;Duplodnaviria
GCA_004101625.1	SRCM103418	3	110746	15609	36915.3	51940	3	Caudoviricetes;Uroviricota;Heunggongvirae;Duplodnaviria
GCA_004101645.1	SRCM103426	3	126058	15542	42019.3	63662	3	Caudoviricetes;Uroviricota;Heunggongvirae;Duplodnaviria
GCA_004103495.1	SRCM103472	2	109259	52094	54629.5	57165	2	Caudoviricetes;Uroviricota;Heunggongvirae;Duplodnaviria
GCA_004103515.1	SRCM103473	2	109258	52094	54629	57164	2	Caudoviricetes;Uroviricota;Heunggongvirae;Duplodnaviria
GCA_004141755.1	SRCM103297	2	93684	40818	46842	52866	2	Caudoviricetes;Uroviricota;Heunggongvirae;Duplodnaviria
GCA_004141875.1	SRCM103300	3	125741	15225	41913.7	63662	3	Caudoviricetes;Uroviricota;Heunggongvirae;Duplodnaviria
GCA_004141895.1	SRCM103303	3	138667	38601	46222.3	54381	3	Caudoviricetes;Uroviricota;Heunggongvirae;Duplodnaviria
GCA_004319665.1	IRG1	4	92775	12484	23193.8	42378	3	Caudoviricetes;Uroviricota;Heunggongvirae;Duplodnaviria
GCA_004328745.1	NCIMB700965.EF.A	2	114038	45554	57019	68484	2	Caudoviricetes;Uroviricota;Heunggongvirae;Duplodnaviria
GCA_004337615.1	EM	2	118656	50423	59328	68233	2	Caudoviricetes;Uroviricota;Heunggongvirae;Duplodnaviria
GCA_004730965.1	UNQLp11	4	224411	38909	56102.8	104546	4	Caudoviricetes;Uroviricota;Heunggongvirae;Duplodnaviria
GCA_005576935.1	SKO-001	4	145236	15604	36309	56963	4	Caudoviricetes;Uroviricota;Heunggongvirae;Duplodnaviria
GCA_006770485.1	pc-26	2	89859	16992	44929.5	72867	2	Caudoviricetes;Uroviricota;Heunggongvirae;Duplodnaviria
GCA_006770505.1	LLY-606	2	112418	38544	56209	73874	2	Caudoviricetes;Uroviricota;Heunggongvirae;Duplodnaviria
GCA_007833595.1	Y44	2	97124	41644	48562	55480	2	Caudoviricetes;Uroviricota;Heunggongvirae;Duplodnaviria
GCA_009619495.1	TMW 1.1308	2	96821	39088	48410.5	57733	2	Caudoviricetes;Uroviricota;Heunggongvirae;Duplodnaviria
GCA_009720585.1	KCCP11226	3	142734	41938	47578	55691	3	Caudoviricetes;Uroviricota;Heunggongvirae;Duplodnaviria
GCA_009759825.1	83-18	2	125235	48890	62617.5	76345	2	Caudoviricetes;Uroviricota;Heunggongvirae;Duplodnaviria
GCA_009759845.1	123-17	1	54891	54891	54891	54891	1	Caudoviricetes;Uroviricota;Heunggongvirae;Duplodnaviria
GCA_009762745.1	8P-A3	4	160515	15462	40128.8	51630	4	Caudoviricetes;Uroviricota;Heunggongvirae;Duplodnaviria
GCA_009913615.1	SRCM100438	2	42075	15378	21037.5	26697	2	Caudoviricetes;Uroviricota;Heunggongvirae;Duplodnaviria
GCA_009913635.1	SRCM100440	1	36094	36094	36094	36094	1	Caudoviricetes;Uroviricota;Heunggongvirae;Duplodnaviria
GCA_009913655.1	SRCM100442	2	41769	14414	20884.5	27355	2	Caudoviricetes;Uroviricota;Heunggongvirae;Duplodnaviria
GCA_009913675.1	SRCM100995	1	54814	54814	54814	54814	1	Caudoviricetes;Uroviricota;Heunggongvirae;Duplodnaviria
GCA_009913695.1	SRCM101105	2	74678	16964	37339	57714	2	Caudoviricetes;Uroviricota;Heunggongvirae;Duplodnaviria
GCA_009913795.1	SRCM101187	1	53481	53481	53481	53481	1	Caudoviricetes;Uroviricota;Heunggongvirae;Duplodnaviria
GCA_009913835.1	SRCM101222	2	91877	42836	45938.5	49041	2	Caudoviricetes;Uroviricota;Heunggongvirae;Duplodnaviria
GCA_009913855.1	SRCM101518	3	100416	23456	33472	44078	3	Caudoviricetes;Uroviricota;Heunggongvirae;Duplodnaviria
GCA_009913975.1	SRCM102737	4	138333	12135	34583.3	55615	4	Caudoviricetes;Uroviricota;Heunggongvirae;Duplodnaviria
GCA_009914095.1	SRCM101167	4	132261	6356	33065.3	51856	4	Caudoviricetes;Uroviricota;Heunggongvirae;Duplodnaviria
GCA_009937825.1	SRCM101511	1	24311	24311	24311	24311	1	Caudoviricetes;Uroviricota;Heunggongvirae;Duplodnaviria
GCA_010092485.1	CACC 558	3	108444	15358	36148	52991	3	Caudoviricetes;Uroviricota;Heunggongvirae;Duplodnaviria
GCA_010586945.1	202195	3	150087	40876	50029	66655	3	Caudoviricetes;Uroviricota;Heunggongvirae;Duplodnaviria
GCA_011022295.1	X7022	2	66585	25136	33292.5	41449	2	Caudoviricetes;Uroviricota;Heunggongvirae;Duplodnaviria
GCA_011170185.2	IYO1511	4	173792	15606	43448	68809	4	Caudoviricetes;Uroviricota;Heunggongvirae;Duplodnaviria
GCA_011304595.2	LS/07	2	156361	42880	78180.5	113481	2	Caudoviricetes;Uroviricota;Heunggongvirae;Duplodnaviria
GCA_012109355.1	SPC-SNU 72-2	3	110868	8398	36956	67294	3	Caudoviricetes;Uroviricota;Heunggongvirae;Duplodnaviria
GCA_012974545.1	AMT74419	3	135939	37646	45313	54452	3	Caudoviricetes;Uroviricota;Heunggongvirae;Duplodnaviria
GCA_013155145.1	CNEI-KCA4	3	119315	23289	39771.7	50914	3	Caudoviricetes;Uroviricota;Heunggongvirae;Duplodnaviria
GCA_013256965.1	G1	2	105513	40126	52756.5	65387	2	Caudoviricetes;Uroviricota;Heunggongvirae;Duplodnaviria
GCA_013305265.1	TCI507	2	48344	11258	24172	37086	1	Caudoviricetes;Uroviricota;Heunggongvirae;Duplodnaviria
GCA_013367715.1	Heal19	3	133397	37899	44465.7	54524	3	Caudoviricetes;Uroviricota;Heunggongvirae;Duplodnaviria
GCA_013487805.1	BK-021	7	251491	16255	35927.3	57396	7	Caudoviricetes;Uroviricota;Heunggongvirae;Duplodnaviria
GCA_013694305.1	CNEI-KCA5	3	151680	37681	50560	68674	3	Caudoviricetes;Uroviricota;Heunggongvirae;Duplodnaviria
GCA_014041895.1	SK156	3	92139	11661	30713	47083	3	Caudoviricetes;Uroviricota;Heunggongvirae;Duplodnaviria
GCA_014084065.1	BCC9546	3	108860	22905	36286.7	43417	3	Caudoviricetes;Uroviricota;Heunggongvirae;Duplodnaviria
GCA_014131735.1	DSM 20174	2	100383	47678	50191.5	52705	2	Caudoviricetes;Uroviricota;Heunggongvirae;Duplodnaviria
GCA_014840995.1	PMO08	2	100150	43415	50075	56735	2	Caudoviricetes;Uroviricota;Heunggongvirae;Duplodnaviria
GCA_015377525.1	TK-P2A	3	97301	16480	32433.7	42223	3	Caudoviricetes;Uroviricota;Heunggongvirae;Duplodnaviria
GCA_015693925.1	ZDY2013	2	83955	41701	41977.5	42254	2	Caudoviricetes;Uroviricota;Heunggongvirae;Duplodnaviria
GCA_016066915.1	PC518	3	140085	39643	46695	54264	3	Caudoviricetes;Uroviricota;Heunggongvirae;Duplodnaviria
GCA_016415605.1	SHY 21-2	2	106971	42193	53485.5	64778	2	Caudoviricetes;Uroviricota;Heunggongvirae;Duplodnaviria
GCA_016775685.1	S58	2	109347	41504	54673.5	67843	2	Caudoviricetes;Uroviricota;Heunggongvirae;Duplodnaviria
GCA_016812075.1	CXG9	2	176384	38880	88192	137504	2	Caudoviricetes;Uroviricota;Heunggongvirae;Duplodnaviria
GCA_016838645.1	KM2	3	141103	42106	47034.3	55896	3	Caudoviricetes;Uroviricota;Heunggongvirae;Duplodnaviria
GCA_016894405.1	Lp900	2	65049	25226	32524.5	39823	2	Caudoviricetes;Uroviricota;Heunggongvirae;Duplodnaviria
GCA_017068215.1	GR0512	5	204892	29805	40978.4	56016	4	Caudoviricetes;Uroviricota;Heunggongvirae;Duplodnaviria
GCA_017068235.1	GR0128	1	54844	54844	54844	54844	1	Caudoviricetes;Uroviricota;Heunggongvirae;Duplodnaviria
GCA_017301935.1	12	2	98485	43008	49242.5	55477	2	Caudoviricetes;Uroviricota;Heunggongvirae;Duplodnaviria
GCA_017351995.1	AR195	3	93445	15309	31148.3	40299	3	Caudoviricetes;Uroviricota;Heunggongvirae;Duplodnaviria
GCA_017576965.1	KLDS1.0386	2	102415	41064	51207.5	61351	2	Caudoviricetes;Uroviricota;Heunggongvirae;Duplodnaviria
GCA_017742875.1	LRCC5314	3	119462	22865	39820.7	50279	3	Caudoviricetes;Uroviricota;Heunggongvirae;Duplodnaviria
GCA_017798305.1	NCIMB8826	2	115626	50946	57813	64680	2	Caudoviricetes;Uroviricota;Heunggongvirae;Duplodnaviria
GCA_018351295.1	ATCC 202195	3	150087	40876	50029	66655	3	Caudoviricetes;Uroviricota;Heunggongvirae;Duplodnaviria
GCA_018588605.2	M19	3	115294	23010	38431.3	50250	3	Caudoviricetes;Uroviricota;Heunggongvirae;Duplodnaviria
GCA_018588615.2	M17	2	99517	43101	49758.5	56416	2	Caudoviricetes;Uroviricota;Heunggongvirae;Duplodnaviria
GCA_018588665.2	M8	2	99517	43101	49758.5	56416	2	Caudoviricetes;Uroviricota;Heunggongvirae;Duplodnaviria
GCA_019211765.1	GR1184	1	54844	54844	54844	54844	1	Caudoviricetes;Uroviricota;Heunggongvirae;Duplodnaviria
GCA_019211785.1	GR1187	1	54844	54844	54844	54844	1	Caudoviricetes;Uroviricota;Heunggongvirae;Duplodnaviria
GCA_019321805.1	L75a	3	112818	16403	37606	52975	3	Caudoviricetes;Uroviricota;Heunggongvirae;Duplodnaviria
GCA_019399915.1	41P	3	129834	35307	43278	50704	3	Caudoviricetes;Uroviricota;Heunggongvirae;Duplodnaviria
GCA_019425695.1	DW12	2	85176	41919	42588	43257	2	Caudoviricetes;Uroviricota;Heunggongvirae;Duplodnaviria
GCA_019469465.1	MSD1	2	63471	30879	31735.5	32592	2	Caudoviricetes;Uroviricota;Heunggongvirae;Duplodnaviria
GCA_020881935.1	ZW5	4	140350	15255	35087.5	43441	4	Caudoviricetes;Uroviricota;Heunggongvirae;Duplodnaviria
GCA_021279005.2	022AE	3	141858	19726	47286	65387	3	Caudoviricetes;Uroviricota;Heunggongvirae;Duplodnaviria
GCA_021559675.1	P9	1	54889	54889	54889	54889	1	Caudoviricetes;Uroviricota;Heunggongvirae;Duplodnaviria
GCA_021559915.1	A8	2	109981	45402	54990.5	64579	2	Caudoviricetes;Uroviricota;Heunggongvirae;Duplodnaviria
GCA_021560135.1	W2	2	89018	38518	44509	50500	2	Caudoviricetes;Uroviricota;Heunggongvirae;Duplodnaviria
GCA_021650875.1	GR1186	1	54844	54844	54844	54844	1	Caudoviricetes;Uroviricota;Heunggongvirae;Duplodnaviria
GCA_022558425.1	ST	1	43417	43417	43417	43417	1	Caudoviricetes;Uroviricota;Heunggongvirae;Duplodnaviria
GCA_022810685.1	SCB0151	2	108842	41122	54421	67720	2	Caudoviricetes;Uroviricota;Heunggongvirae;Duplodnaviria
GCA_023207995.1	LP-F1	2	99106	43626	49553	55480	2	Caudoviricetes;Uroviricota;Heunggongvirae;Duplodnaviria
GCA_023278325.1	MNCW_1	2	109158	44352	54579	64806	2	Caudoviricetes;Uroviricota;Heunggongvirae;Duplodnaviria
GCA_023347215.1	VHProbi V38	2	94591	44861	47295.5	49730	2	Caudoviricetes;Uroviricota;Heunggongvirae;Duplodnaviria
GCA_023348385.1	LPC904	3	138629	43131	46209.7	50293	3	Caudoviricetes;Uroviricota;Heunggongvirae;Duplodnaviria
GCA_023348465.1	LPIMC513	3	156808	39273	52269.3	67088	3	Caudoviricetes;Uroviricota;Heunggongvirae;Duplodnaviria
GCA_023348525.1	LPT52	2	97190	39760	48595	57430	2	Caudoviricetes;Uroviricota;Heunggongvirae;Duplodnaviria
GCA_023370155.1	JB-1	2	95950	40424	47975	55526	2	Caudoviricetes;Uroviricota;Heunggongvirae;Duplodnaviria
GCA_023973045.1	Z.6-1	4	160522	15462	40130.5	51630	4	Caudoviricetes;Uroviricota;Heunggongvirae;Duplodnaviria
GCA_024137845.1	DM083	3	133250	38777	44416.7	53098	3	Caudoviricetes;Uroviricota;Heunggongvirae;Duplodnaviria
GCA_024137985.1	3-1	5	197005	15071	39401	54197	5	Caudoviricetes;Uroviricota;Heunggongvirae;Duplodnaviria
GCA_024181705.1	Lp-6	5	265845	22072	53169	109020	3	Caudoviricetes;Uroviricota;Heunggongvirae;Duplodnaviria
GCA_024396815.1	HOM3204	2	92229	38518	46114.5	53711	2	Caudoviricetes;Uroviricota;Heunggongvirae;Duplodnaviria
GCA_024442115.1	LpYC41	3	103842	15263	34614	46201	3	Caudoviricetes;Uroviricota;Heunggongvirae;Duplodnaviria
GCA_024732385.1	Q180	3	133250	38777	44416.7	53098	3	Caudoviricetes;Uroviricota;Heunggongvirae;Duplodnaviria
GCA_024758665.1	VHProbi O04	3	97355	16480	32451.7	42277	3	Caudoviricetes;Uroviricota;Heunggongvirae;Duplodnaviria
GCA_024758745.1	VHProbi O10	2	100150	43415	50075	56735	2	Caudoviricetes;Uroviricota;Heunggongvirae;Duplodnaviria
GCA_024800605.1	SRCM210459	3	131897	39258	43965.7	52396	3	Caudoviricetes;Uroviricota;Heunggongvirae;Duplodnaviria
GCA_024969715.1	SRCM210576	3	128307	39961	42769	47185	3	Caudoviricetes;Uroviricota;Heunggongvirae;Duplodnaviria
GCA_024969905.1	SRCM210465	3	131897	39258	43965.7	52396	3	Caudoviricetes;Uroviricota;Heunggongvirae;Duplodnaviria
GCA_024970125.1	SRCM210579	3	128307	39961	42769	47185	3	Caudoviricetes;Uroviricota;Heunggongvirae;Duplodnaviria
GCA_024970145.1	SRCM210580	3	128307	39961	42769	47185	3	Caudoviricetes;Uroviricota;Heunggongvirae;Duplodnaviria
GCA_024970165.1	SRCM210797	1	41550	41550	41550	41550	1	Caudoviricetes;Uroviricota;Heunggongvirae;Duplodnaviria
GCA_025144505.1	HMX2	3	174514	39572	58171.3	82167	3	Caudoviricetes;Uroviricota;Heunggongvirae;Duplodnaviria
GCA_025402835.1	MGEL20154	2	100383	47678	50191.5	52705	2	Caudoviricetes;Uroviricota;Heunggongvirae;Duplodnaviria
GCA_025723165.1	BF_15	2	99106	43626	49553	55480	2	Caudoviricetes;Uroviricota;Heunggongvirae;Duplodnaviria
GCA_026013765.1	E2	3	151791	39473	50597	71247	3	Caudoviricetes;Uroviricota;Heunggongvirae;Duplodnaviria
GCA_026016545.1	VHProbi P06	3	134140	38997	44713.3	50365	3	Caudoviricetes;Uroviricota;Heunggongvirae;Duplodnaviria
GCA_026153115.1	L55	3	128598	39258	42866	48673	3	Caudoviricetes;Uroviricota;Heunggongvirae;Duplodnaviria
GCA_026183415.1	BRD_L15	2	105513	40126	52756.5	65387	2	Caudoviricetes;Uroviricota;Heunggongvirae;Duplodnaviria
GCA_026240755.1	Y42	2	99106	43626	49553	55480	2	Caudoviricetes;Uroviricota;Heunggongvirae;Duplodnaviria
GCA_026689375.1	BC015	4	168512	15324	42128	65141	4	Caudoviricetes;Uroviricota;Heunggongvirae;Duplodnaviria
GCA_026976315.1	SRCM101587	3	143747	38143	47915.7	53493	3	Caudoviricetes;Uroviricota;Heunggongvirae;Duplodnaviria
GCA_027474465.1	LL441	2	82044	36850	41022	45194	2	Caudoviricetes;Uroviricota;Heunggongvirae;Duplodnaviria
GCA_027557615.1	FLPL05	2	84570	41700	42285	42870	2	Caudoviricetes;Uroviricota;Heunggongvirae;Duplodnaviria
GCA_027558615.1	VHProbi E15	2	100150	43415	50075	56735	2	Caudoviricetes;Uroviricota;Heunggongvirae;Duplodnaviria
GCA_027920405.1	ZW59	2	106609	41348	53304.5	65261	2	Caudoviricetes;Uroviricota;Heunggongvirae;Duplodnaviria
GCA_028201575.1	P6	4	199929	42851	49982.3	68376	4	Caudoviricetes;Uroviricota;Heunggongvirae;Duplodnaviria
GCA_028411375.1	Gmze16	2	40592	17159	20296	23433	2	Caudoviricetes;Uroviricota;Heunggongvirae;Duplodnaviria
GCA_028463965.1	MWLp-12	4	161518	13754	40379.5	65859	4	Caudoviricetes;Uroviricota;Heunggongvirae;Duplodnaviria
GCA_028768485.1	SMB758	4	187702	40310	46925.5	55082	4	Caudoviricetes;Uroviricota;Heunggongvirae;Duplodnaviria
GCA_028869445.1	VHProbi V22	5	207107	15672	41421.4	56059	5	Caudoviricetes;Uroviricota;Heunggongvirae;Duplodnaviria
GCA_029542245.1	EN6	4	162099	22865	40524.8	63925	4	Caudoviricetes;Uroviricota;Heunggongvirae;Duplodnaviria
GCA_029543005.1	KF511	3	99185	18310	33061.7	42277	3	Caudoviricetes;Uroviricota;Heunggongvirae;Duplodnaviria
GCA_029590535.1	ZFM518	1	103238	103238	103238	103238	1	Caudoviricetes;Uroviricota;Heunggongvirae;Duplodnaviria
GCA_029637825.1	SPC-SNU-72-1	3	173057	47487	57685.7	72465	3	Caudoviricetes;Uroviricota;Heunggongvirae;Duplodnaviria
GCA_029814785.1	WLPL21	2	84571	41701	42285.5	42870	2	Caudoviricetes;Uroviricota;Heunggongvirae;Duplodnaviria
GCA_029834415.1	ZDY04	2	84571	41701	42285.5	42870	2	Caudoviricetes;Uroviricota;Heunggongvirae;Duplodnaviria
GCA_029854235.1	MA2	3	101797	15255	33932.3	43441	3	Caudoviricetes;Uroviricota;Heunggongvirae;Duplodnaviria
GCA_029854315.1	WLPL01	2	100794	45105	50397	55689	2	Caudoviricetes;Uroviricota;Heunggongvirae;Duplodnaviria
GCA_029854335.1	MY04	3	236784	36525	78928	114692	3	Caudoviricetes;Uroviricota;Heunggongvirae;Duplodnaviria
GCA_029855105.1	DMC-S1	5	239780	15910	47956	102685	5	Caudoviricetes;Uroviricota;Heunggongvirae;Duplodnaviria
GCA_029906425.1	HOM3201	2	95535	45211	47767.5	50324	2	Caudoviricetes;Uroviricota;Heunggongvirae;Duplodnaviria
GCA_030061915.1	LPgoji	2	100226	47678	50113	52548	2	Caudoviricetes;Uroviricota;Heunggongvirae;Duplodnaviria
GCA_030061935.1	B3	3	125217	14903	41739	69252	3	Caudoviricetes;Uroviricota;Heunggongvirae;Duplodnaviria
GCA_030061955.1	B4	3	151673	38650	50557.7	70332	3	Caudoviricetes;Uroviricota;Heunggongvirae;Duplodnaviria
GCA_030061985.1	SS6	3	125523	15222	41841	69239	3	Caudoviricetes;Uroviricota;Heunggongvirae;Duplodnaviria
GCA_030253605.1	YY-112	4	186785	37900	46696.3	53028	4	Caudoviricetes;Uroviricota;Heunggongvirae;Duplodnaviria
GCA_030297695.1	IYO2065	3	154742	42753	51580.7	57716	3	Caudoviricetes;Uroviricota;Heunggongvirae;Duplodnaviria
GCA_030297715.1	AWA2013	2	57677	12795	28838.5	44882	2	Caudoviricetes;Uroviricota;Heunggongvirae;Duplodnaviria
GCA_030297735.1	AWA2045	4	182147	39877	45536.8	54632	3	Caudoviricetes;Uroviricota;Heunggongvirae;Duplodnaviria
GCA_030406025.1	LM1215	3	133406	38775	44468.7	53258	3	Caudoviricetes;Uroviricota;Heunggongvirae;Duplodnaviria
GCA_030463605.1	HC-2	3	134675	38988	44891.7	55891	3	Caudoviricetes;Uroviricota;Heunggongvirae;Duplodnaviria
GCA_030503695.1	BC299	3	134140	38997	44713.3	50365	3	Caudoviricetes;Uroviricota;Heunggongvirae;Duplodnaviria
GCA_030758995.1	RS20D	2	94984	41977	47492	53007	2	Caudoviricetes;Uroviricota;Heunggongvirae;Duplodnaviria
GCA_031348585.1	KCKM 0597	1	55512	55512	55512	55512	1	Caudoviricetes;Uroviricota;Heunggongvirae;Duplodnaviria
GCA_031432955.1	KCKM 0112	2	94550	39800	47275	54750	2	Caudoviricetes;Uroviricota;Heunggongvirae;Duplodnaviria
GCA_031583165.1	JGS49	2	73917	24698	36958.5	49219	2	Caudoviricetes;Uroviricota;Heunggongvirae;Duplodnaviria
GCA_031596315.1	VHProbi SY	2	73152	22705	36576	50447	2	Caudoviricetes;Uroviricota;Heunggongvirae;Duplodnaviria
GCA_031597175.1	VHProbi QSH01	4	184204	39668	46051	52182	4	Caudoviricetes;Uroviricota;Heunggongvirae;Duplodnaviria
GCA_031876755.1	SYBC-SM2	0	0	0	0	0	0
GCA_031877725.1	SYBC-SM3	2	145356	51065	72678	94291	2	Caudoviricetes;Uroviricota;Heunggongvirae;Duplodnaviria
GCA_032463565.1	P46	3	96709	15180	32236.3	43001	3	Caudoviricetes;Uroviricota;Heunggongvirae;Duplodnaviria
GCA_032463585.1	P47	3	96709	15180	32236.3	43001	3	Caudoviricetes;Uroviricota;Heunggongvirae;Duplodnaviria
GCA_032602185.1	IS-10506	2	105515	40126	52757.5	65389	2	Caudoviricetes;Uroviricota;Heunggongvirae;Duplodnaviria
GCA_032818175.1	Ep-M17	3	134679	38988	44893	55895	3	Caudoviricetes;Uroviricota;Heunggongvirae;Duplodnaviria
GCA_032920365.1	MSJK0048	3	131271	38159	43757	48839	3	Caudoviricetes;Uroviricota;Heunggongvirae;Duplodnaviria
GCA_032921125.1	MSJK0068	3	127968	37225	42656	50124	3	Caudoviricetes;Uroviricota;Heunggongvirae;Duplodnaviria
GCA_033024555.1	MDBL 269	3	97355	16480	32451.7	42277	3	Caudoviricetes;Uroviricota;Heunggongvirae;Duplodnaviria
GCA_033546835.1	beLP1	2	55045	15215	27522.5	39830	2	Caudoviricetes;Uroviricota;Heunggongvirae;Duplodnaviria
GCA_033802745.1	GA_C_14	1	72241	72241	72241	72241	1	Caudoviricetes;Uroviricota;Heunggongvirae;Duplodnaviria
GCA_033802805.1	SN21-2	3	97355	16480	32451.7	42277	3	Caudoviricetes;Uroviricota;Heunggongvirae;Duplodnaviria
GCA_034333585.1	cqf-43	3	121937	15217	40645.7	65216	3	Caudoviricetes;Uroviricota;Heunggongvirae;Duplodnaviria
GCA_034422915.1	YW2189	3	77760	15400	25920	39331	3	Caudoviricetes;Uroviricota;Heunggongvirae;Duplodnaviria
GCA_034426955.1	J50	2	110466	42145	55233	68321	2	Caudoviricetes;Uroviricota;Heunggongvirae;Duplodnaviria
GCA_034478365.1	S034-52w-2	3	78376	15403	26125.3	39333	3	Caudoviricetes;Uroviricota;Heunggongvirae;Duplodnaviria
GCA_035328725.1	S96-52w	2	82899	40380	41449.5	42519	2	Caudoviricetes;Uroviricota;Heunggongvirae;Duplodnaviria
GCA_035336205.1	CYLB101	4	143244	15358	35811	50500	4	Caudoviricetes;Uroviricota;Heunggongvirae;Duplodnaviria
GCA_035338015.1	CYLB561	3	140717	38893	46905.7	59711	3	Caudoviricetes;Uroviricota;Heunggongvirae;Duplodnaviria
GCA_035588615.1	NCHBL-004	3	142184	38633	47394.7	52974	3	Caudoviricetes;Uroviricota;Heunggongvirae;Duplodnaviria
GCA_036255815.1	ZX028	2	115626	50946	57813	64680	2	Caudoviricetes;Uroviricota;Heunggongvirae;Duplodnaviria
GCA_036259715.1	VHProbi M25	2	99181	41220	49590.5	57961	2	Caudoviricetes;Uroviricota;Heunggongvirae;Duplodnaviria
GCA_036287535.1	Lap	2	112322	44058	56161	68264	2	Caudoviricetes;Uroviricota;Heunggongvirae;Duplodnaviria
GCA_036321505.1	CGMCC 14177	1	40094	40094	40094	40094	1	Caudoviricetes;Uroviricota;Heunggongvirae;Duplodnaviria
GCA_036321605.1	CGMCC 15358	2	102528	50576	51264	51952	2	Caudoviricetes;Uroviricota;Heunggongvirae;Duplodnaviria
GCA_036416335.1	IMAUJBP3	3	142288	34533	47429.3	65962	2	Caudoviricetes;Uroviricota;Heunggongvirae;Duplodnaviria
GCA_036898925.1	2359	3	97355	16480	32451.7	42277	3	Caudoviricetes;Uroviricota;Heunggongvirae;Duplodnaviria
GCA_037094665.1	Lrld-22	3	196421	50447	65473.7	78884	3	Caudoviricetes;Uroviricota;Heunggongvirae;Duplodnaviria
GCA_037099845.1	DS1989	3	133964	39572	44654.7	51717	3	Caudoviricetes;Uroviricota;Heunggongvirae;Duplodnaviria
GCA_037099865.1	DS0815	1	41983	41983	41983	41983	1	Caudoviricetes;Uroviricota;Heunggongvirae;Duplodnaviria
GCA_037100195.1	DS1902	3	139706	41295	46568.7	56145	3	Caudoviricetes;Uroviricota;Heunggongvirae;Duplodnaviria
GCA_037113575.1	IMB19	3	97355	16480	32451.7	42277	3	Caudoviricetes;Uroviricota;Heunggongvirae;Duplodnaviria
GCA_037414365.1	CUDS1902	3	139706	41295	46568.7	56145	3	Caudoviricetes;Uroviricota;Heunggongvirae;Duplodnaviria
GCA_037414405.1	CUDS1073	2	94550	39800	47275	54750	2	Caudoviricetes;Uroviricota;Heunggongvirae;Duplodnaviria
GCA_037414485.1	DS1073	2	94550	39800	47275	54750	2	Caudoviricetes;Uroviricota;Heunggongvirae;Duplodnaviria
GCA_037997095.1	GBCC_F0227	2	101414	44289	50707	57125	2	Caudoviricetes;Uroviricota;Heunggongvirae;Duplodnaviria
GCA_038024955.1	LP140	4	196427	39273	49106.8	67090	3	Caudoviricetes;Uroviricota;Heunggongvirae;Duplodnaviria
GCA_038096155.1	L75	3	122754	17485	40918	65935	3	Caudoviricetes;Uroviricota;Heunggongvirae;Duplodnaviria
GCA_038592865.1	CS3	2	95857	38468	47928.5	57389	2	Caudoviricetes;Uroviricota;Heunggongvirae;Duplodnaviria
GCA_038743365.1	HOM2217	2	99106	43626	49553	55480	2	Caudoviricetes;Uroviricota;Heunggongvirae;Duplodnaviria
GCA_039725565.1	DMDL 9010	5	250182	15894	50036.4	80041	5	Caudoviricetes;Uroviricota;Heunggongvirae;Duplodnaviria
GCA_039954855.1	AHQ-14	2	99106	43626	49553	55480	2	Caudoviricetes;Uroviricota;Heunggongvirae;Duplodnaviria
GCA_040112745.1	O24	2	99444	43752	49722	55692	2	Caudoviricetes;Uroviricota;Heunggongvirae;Duplodnaviria
GCA_040268325.1	TCI837	3	97355	16480	32451.7	42277	3	Caudoviricetes;Uroviricota;Heunggongvirae;Duplodnaviria
GCA_040271445.1	SCZH-7	3	167739	40421	55913	72007	3	Caudoviricetes;Uroviricota;Heunggongvirae;Duplodnaviria
GCA_040356725.1	FNZ042	3	97355	16480	32451.7	42277	3	Caudoviricetes;Uroviricota;Heunggongvirae;Duplodnaviria
GCA_040435965.1	GX17	1	68882	68882	68882	68882	1	Caudoviricetes;Uroviricota;Heunggongvirae;Duplodnaviria
GCA_040448705.1	Z45	4	173771	41224	43442.8	47259	4	Caudoviricetes;Uroviricota;Heunggongvirae;Duplodnaviria
GCA_040536935.1	ZY-1	5	208419	15155	41683.8	63517	5	Caudoviricetes;Uroviricota;Heunggongvirae;Duplodnaviria
GCA_040745055.1	CMTB-TF1	3	101797	15255	33932.3	43441	3	Caudoviricetes;Uroviricota;Heunggongvirae;Duplodnaviria
GCA_040790815.1	AUSA002	1	69854	69854	69854	69854	1	Caudoviricetes;Uroviricota;Heunggongvirae;Duplodnaviria
GCA_040790905.1	AUSA004	2	105513	40126	52756.5	65387	2	Caudoviricetes;Uroviricota;Heunggongvirae;Duplodnaviria
GCA_040822455.1	BR2-12	2	95345	41246	47672.5	54099	2	Caudoviricetes;Uroviricota;Heunggongvirae;Duplodnaviria
GCA_041080595.1	NS2301M	1	66968	66968	66968	66968	1	Caudoviricetes;Uroviricota;Heunggongvirae;Duplodnaviria
GCA_041222805.1	BD-LP	4	201384	38336	50346	62902	4	Caudoviricetes;Uroviricota;Heunggongvirae;Duplodnaviria
GCA_041297935.1	PM8	4	174607	38120	43651.8	57016	4	Caudoviricetes;Uroviricota;Heunggongvirae;Duplodnaviria
GCA_041344935.1	HD02	3	152989	39508	50996.3	70677	3	Caudoviricetes;Uroviricota;Heunggongvirae;Duplodnaviria
GCA_041344945.1	MD159	3	125807	15207	41935.7	62095	3	Caudoviricetes;Uroviricota;Heunggongvirae;Duplodnaviria
GCA_041531555.1	G2Lp	5	206368	15264	41273.6	56488	5	Caudoviricetes;Uroviricota;Heunggongvirae;Duplodnaviria
GCA_041725645.1	JY067	2	106940	43597	53470	63343	2	Caudoviricetes;Uroviricota;Heunggongvirae;Duplodnaviria
GCA_041941405.1	GBW-LP001	3	134679	38988	44893	55895	3	Caudoviricetes;Uroviricota;Heunggongvirae;Duplodnaviria
GCA_042465735.1	VHProbi P32	4	170725	17514	42681.3	72051	4	Caudoviricetes;Uroviricota;Heunggongvirae;Duplodnaviria
GCA_042691645.1	LP01	2	105513	40126	52756.5	65387	2	Caudoviricetes;Uroviricota;Heunggongvirae;Duplodnaviria
GCA_044095195.1	AFY-10	3	133250	38777	44416.7	53098	3	Caudoviricetes;Uroviricota;Heunggongvirae;Duplodnaviria
GCA_044590115.1	NMGL2	3	168983	15494	56327.7	102916	3	Caudoviricetes;Uroviricota;Heunggongvirae;Duplodnaviria
GCA_045010365.1	BR-12	3	129832	35307	43277.3	50702	3	Caudoviricetes;Uroviricota;Heunggongvirae;Duplodnaviria
GCA_045010995.1	PU3	4	125967	17200	31491.8	44765	4	Caudoviricetes;Uroviricota;Heunggongvirae;Duplodnaviria
GCA_045159745.1	WHH1701	2	112833	46283	56416.5	66550	2	Caudoviricetes;Uroviricota;Heunggongvirae;Duplodnaviria
GCA_045348015.1	NML21	3	129485	35307	43161.7	50355	3	Caudoviricetes;Uroviricota;Heunggongvirae;Duplodnaviria
GCA_045348195.1	TCI999	2	105513	40126	52756.5	65387	2	Caudoviricetes;Uroviricota;Heunggongvirae;Duplodnaviria
GCA_045838485.1	MJ726	3	111006	15146	37002	52108	3	Caudoviricetes;Uroviricota;Heunggongvirae;Duplodnaviria
GCA_046097075.1	LP104	2	63626	22970	31813	40656	2	Caudoviricetes;Uroviricota;Heunggongvirae;Duplodnaviria
GCA_046109905.1	TCI227	2	105513	40126	52756.5	65387	2	Caudoviricetes;Uroviricota;Heunggongvirae;Duplodnaviria
GCA_046244405.1	LP8	3	158491	40421	52830.3	68791	3	Caudoviricetes;Uroviricota;Heunggongvirae;Duplodnaviria
GCA_046529735.1	BSe	2	100150	43415	50075	56735	2	Caudoviricetes;Uroviricota;Heunggongvirae;Duplodnaviria
GCA_046843265.1	KM119	4	196306	39160	49076.5	70925	4	Caudoviricetes;Uroviricota;Heunggongvirae;Duplodnaviria
GCA_047041085.1	G2	3	97355	16480	32451.7	42277	3	Caudoviricetes;Uroviricota;Heunggongvirae;Duplodnaviria
GCA_047223445.1	LP45	1	68882	68882	68882	68882	1	Caudoviricetes;Uroviricota;Heunggongvirae;Duplodnaviria
GCA_047224495.1	LP06	4	134270	17058	33567.5	50762	4	Caudoviricetes;Uroviricota;Heunggongvirae;Duplodnaviria
GCA_047277305.1	ZJ316PV	3	130997	37214	43665.7	50365	3	Caudoviricetes;Uroviricota;Heunggongvirae;Duplodnaviria
GCA_047495545.1	OBM7	2	105513	40126	52756.5	65387	2	Caudoviricetes;Uroviricota;Heunggongvirae;Duplodnaviria
GCA_047649195.1	V2	2	105513	40126	52756.5	65387	2	Caudoviricetes;Uroviricota;Heunggongvirae;Duplodnaviria
GCA_048008025.1	LP4	2	106609	41348	53304.5	65261	2	Caudoviricetes;Uroviricota;Heunggongvirae;Duplodnaviria
GCA_048009075.1	C2	3	155138	42476	51712.7	65534	3	Caudoviricetes;Uroviricota;Heunggongvirae;Duplodnaviria
GCA_048541615.1	ZG308	2	115534	45105	57767	70429	2	Caudoviricetes;Uroviricota;Heunggongvirae;Duplodnaviria
GCA_048568895.1	6Y-15	4	195888	37767	48972	69795	4	Caudoviricetes;Uroviricota;Heunggongvirae;Duplodnaviria
GCA_964065245.1	CIRM-BIA2443	3	115700	22703	38566.7	50442	3	Caudoviricetes;Uroviricota;Heunggongvirae;Duplodnaviria
GCA_964065445.1	CIRM-BIA2453	5	227557	40768	45511.4	55677	5	Caudoviricetes;Uroviricota;Heunggongvirae;Duplodnaviria
GCA_964084915.1	ATCC14431	3	97355	16480	32451.7	42277	3	Caudoviricetes;Uroviricota;Heunggongvirae;Duplodnaviria
GCA_964200455.1	CIRM-BIA777	4	158838	13748	39709.5	58532	4	Caudoviricetes;Uroviricota;Heunggongvirae;Duplodnaviria
